# Supplementary material for: Systemic metabolite profiling reveals sexual dimorphism of AIBP control of metabolism in mice
Source: PLoS One. 2021 Apr 1;16(4):e0248964. doi: 10.1371/journal.pone.0248964 (PMC8016339; doi:10.1371/journal.pone.0248964)
Supplement: S1 Table — (XLSX) [file pone.0248964.s001.xlsx]

## Sheet: Explanation
	OrigScale		Values are normalized in terms of raw area counts.
	ScaledImpData		Each biochemical in OrigScale is rescaled to set the median equal to 1.
			Then, missing values are imputed with the minimum.
	VolNormImpData		Values for each sample are normalized by volume extracted.
			Each biochemical in OrigScale is then rescaled to set the median equal to 1.
			Lastly, missing values are imputed with the minimum.
	Pathway Heat Map		This is the heat map associated with the statistical analysis of the data.
			Indicates ratios, p- and q-values for each comparison.
			0.55	Green: indicates significant difference (p≤0.05) between the groups shown, metabolite ratio of < 1.00
			0.76	Light Green: narrowly missed statistical cutoff for significance 0.05<p<0.10, metabolite ratio of < 1.00
			1.71	Red: indicates significant difference (p≤0.05) between the groups shown; metabolite ratio of ≥ 1.00
			1.32	Light Red: narrowly missed statistical cutoff for significance 0.05<p<0.10, metabolite ratio of ≥ 1.00
			1.2	Non-colored text and cell: mean values are not significantly different for that comparison
				Blue: indicates significant (p≤0.05) ANOVA effect.
				Light Blue: indicates 0.05<p<0.10 ANOVA effect
	Box Plots - Alpha		Box plots are provided for each biochemical detected, sorted alphabetically by biochemical name.
	Box Plots - Pathway		Box plots are provided for each biochemical detected, sorted by biochemical pathway.
	Biochemical Name*		Indicates compounds that have not been officially confirmed based on a standard, but we are confident in its identity.
	Biochemical Name**		Indicates a compound for which a standard is not available, but we are reasonably confident in its identity or the information provided.
	Biochemical Name (#) or [#]		Indicates a compound that is a structural isomer of another compound in the Metabolon spectral library.
			For example, a steroid that may be sulfated at one of several positions that are indistinguishable by the mass spectrometry data or a diacylglycerol for which more than one stereospecific molecule exists.

## Sheet: Pathway Heat Map
	Houston Methodist Research Institute HMRI-01-18VW - HMRI-01-18VW AIBP and Organismal Metabolism
	Heat map of statistically significant biochemicals profiled in this study. Red and green shaded cells indicate p≤0.05 (red indicates that the mean values are significantly higher for that comparison; green values significantly lower). Light red and light green shaded cells indicate 0.05<p<0.10 (light red indicates that the mean values trend higher for that comparison; light green values trend low…										Fold of Change								Statistical Values
											ANOVA Contrasts				Two-Way ANOVA				ANOVA Contrasts								Two-Way ANOVA							Mean Values					% Filled Values
											KO:Female	KO:Male	WT:Female	KO:Female	Genotype Main Effect	Gender Main Effect	Gender:Genotype Interaction		KO:Female		KO:Male		WT:Female		KO:Female		Genotype Main Effect		Gender Main Effect		Gender:Genotype Interaction			KO:F	KO:M	WT:F	WT:M		KO:F	KO:M	WT:F	WT:M		Super Pathway	Sub Pathway	Chemical ID	CAS	RI	Mass
																			WT:Female		WT:Male		WT:Male		KO:Male
	Pathway Sort Order	Super Pathway	Sub Pathway	Biochemical Name	Platform	Comp ID	KEGG	HMDB	PUBCHEM	X	WT:Female	WT:Male	WT:Male	KO:Male				X	p-value	q-value	p-value	q-value	p-value	q-value	p-value	q-value	p-value	q-value	p-value	q-value	p-value	q-value	X					X					X
	1	Amino Acid	Glycine, Serine and Threonine Metabolism	glycine	LC/MS pos early	58	C00037	HMDB00123	750		1.09	1.03	0.87	0.91					0.3516	0.8922	0.6821	0.9961	0.0675	0.0544	0.1842	0.0983	0.3438	0.9695	0.028	0.0116	0.7096	0.9856		0.9844	1.0782	0.9046	1.0419		100	100	100	100		Amino Acid	Glycine, Serine and Threonine Metabolism	340	56-40-6	1375	76.0393
	2			N-acetylglycine	LC/MS pos early	27710		HMDB00532	10972		1.16	1	0.92	1.07					0.2641	0.8899	0.9165	0.9961	0.4756	0.2487	0.7599	0.2802	0.3864	0.9695	0.772	0.191	0.4716	0.9856		1.1428	1.0706	0.9842	1.0718		100	100	100	100		Amino Acid	Glycine, Serine and Threonine Metabolism	100001006	543-24-8	826	118.05
	4			sarcosine	LC/MS pos early	1516	C00213	HMDB00271	1088		1.32	0.89	1.12	1.65					0.2105	0.8899	0.6575	0.9961	0.6334	0.3053	0.0341	0.0247	0.562	0.9782	0.0658	0.0242	0.2313	0.9856		1.0352	0.6271	0.7859	0.7033		70	30	60	30		Amino Acid	Glycine, Serine and Threonine Metabolism	1023	107-97-1	1280	90.055
	5			dimethylglycine	LC/MS pos early	5086	C01026	HMDB00092	673		1.18	1	1.27	1.5					0.0397	0.8258	0.9937	0.9977	0.0071	0.0092	1.5228e-05	3.2909e-05	0.1414	0.9695	2.7772e-06	2.9968e-06	0.1385	0.9856		1.3455	0.8981	1.1446	0.8991		100	100	100	100		Amino Acid	Glycine, Serine and Threonine Metabolism	806	1118-68-9	1104	104.071
	6			betaine	LC/MS pos early	3141	C00719	HMDB00043	247		1.1	1.13	1.27	1.24					0.3028	0.8899	0.0996	0.9961	0.0032	0.0046	0.0166	0.0139	0.0609	0.9695	0.0003	0.0002	0.6511	0.9856		1.2196	0.9838	1.1084	0.8696		100	100	100	100		Amino Acid	Glycine, Serine and Threonine Metabolism	799	107-43-7	1064	118.086
	9			serine	LC/MS pos early	1648	C00065	HMDB00187	5951		1	1.06	0.94	0.88					0.9658	0.9443	0.5798	0.9961	0.3413	0.1921	0.1261	0.0715	0.7176	0.988	0.082	0.0291	0.673	0.9856		0.9514	1.0761	0.9561	1.0199		100	100	100	100		Amino Acid	Glycine, Serine and Threonine Metabolism	503	56-45-1	1239	106.05
	10			N-acetylserine	LC/MS polar	37076		HMDB02931	65249		1.04	0.97	1.14	1.22					0.7837	0.9367	0.69	0.9961	0.1482	0.0987	0.0378	0.027	0.9298	0.988	0.0145	0.0064	0.6342	0.9856		1.1505	0.9415	1.1054	0.9692		100	100	100	100		Amino Acid	Glycine, Serine and Threonine Metabolism	100001851	97-14-3	2000	146.046
	16			threonine	LC/MS pos early	1284	C00188	HMDB00167	6288		0.95	1.1	0.86	0.75					0.7755	0.9367	0.3226	0.9961	0.1223	0.0865	0.0068	0.0065	0.616	0.9783	0.0033	0.0017	0.3677	0.9856		0.8369	1.1226	0.8798	1.0181		100	100	100	100		Amino Acid	Glycine, Serine and Threonine Metabolism	564	72-19-5	1514	120.066
	17			N-acetylthreonine	LC/MS neg	33939		HMDB62557	152204		1.07	0.99	0.98	1.06					0.6175	0.912	0.7594	0.9961	0.7507	0.3473	0.6256	0.2469	0.891	0.988	0.9038	0.2143	0.5692	0.9856		1.03	0.9695	0.9629	0.9836		100	100	100	100		Amino Acid	Glycine, Serine and Threonine Metabolism	100001274	17093-74-2	821.6	160.062
	28		Alanine and Aspartate Metabolism	alanine	LC/MS pos early	1126	C00041	HMDB00161	5950		0.91	0.99	1.02	0.94					0.3374	0.8899	0.8126	0.9961	0.953	0.4023	0.5045	0.2118	0.3975	0.9695	0.6663	0.1705	0.6072	0.9856		0.9694	1.0299	1.0606	1.0351		100	100	100	100		Amino Acid	Alanine and Aspartate Metabolism	811	56-41-7	1700	90.055
	30			N-acetylalanine	LC/MS polar	1585	C02847	HMDB00766	88064		1.03	0.92	1.33	1.49					0.8154	0.9367	0.3631	0.9961	0.0096	0.0114	0.0004	0.0006	0.6306	0.9784	3.8718e-05	3.3136e-05	0.419	0.9856		1.2805	0.8603	1.2443	0.9381		100	100	100	100		Amino Acid	Alanine and Aspartate Metabolism	1110	97-69-8	1564.8	130.051
	32			N,N-dimethylalanine	LC/MS pos early	63151			5488191		1.31	0.89	0.61	0.89					0.4021	0.9016	0.5842	0.9961	0.0044	0.006	0.11	0.0647	0.8356	0.988	0.0021	0.0012	0.3287	0.9856		1.0672	1.1968	0.8159	1.3451		100	100	100	100		Amino Acid	Alanine and Aspartate Metabolism	100020371	2812-31-9	1370	118.086
	35			aspartate	LC/MS pos early	443	C00049	HMDB00191	5960		1.15	0.97	0.86	1.02					0.5978	0.9118	0.8758	0.9961	0.2427	0.1452	0.6214	0.2457	0.7924	0.988	0.241	0.0722	0.6288	0.9856		1.1037	1.0848	0.9565	1.1181		100	100	100	100		Amino Acid	Alanine and Aspartate Metabolism	234	56-84-8	1165	134.045
	36			N-acetylaspartate (NAA)	LC/MS polar	22185	C01042	HMDB00812	65065		0.98	0.85	1.24	1.43					0.8219	0.9367	0.3177	0.9961	0.2228	0.137	0.0501	0.0342	0.3864	0.9695	0.0267	0.0111	0.5815	0.9856		1.2637	0.881	1.2868	1.0405		100	100	100	100		Amino Acid	Alanine and Aspartate Metabolism	100000787	997-55-7;997-55-7	3143	174.041
	39			asparagine	LC/MS pos early	512	C00152	HMDB00168	6267		0.99	1.16	0.99	0.84					0.9422	0.9443	0.2785	0.9961	0.6847	0.3241	0.1222	0.07	0.4723	0.9782	0.1675	0.0528	0.4122	0.9856		0.9499	1.1284	0.9597	0.9743		100	100	100	100		Amino Acid	Alanine and Aspartate Metabolism	917	70-47-3	1225	133.061
	40			N-acetylasparagine	LC/MS polar	33942		HMDB06028	99715		1.18	1.08	0.67	0.73					0.2683	0.8899	0.8182	0.9961	0.0076	0.0096	0.0607	0.0387	0.344	0.9695	0.0018	0.001	0.5318	0.9856		0.8501	1.159	0.7233	1.0758		100	100	100	100		Amino Acid	Alanine and Aspartate Metabolism	100001257	4033-40-3	2250	173.057
	41			hydroxyasparagine**	LC/MS pos early	62060	C03124	HMDB32332	97663		1.18	1.15	1.6	1.65					0.2011	0.8899	0.4548	0.9961	0.1252	0.088	0.0413	0.029	0.1543	0.9695	0.0132	0.006	0.7015	0.9856		1.5249	0.9268	1.2935	0.8087		100	90	80	100		Amino Acid	Alanine and Aspartate Metabolism	100020205		1149	149.056
	42		Glutamate Metabolism	glutamate	LC/MS pos early	57	C00025	HMDB00148	611		1.14	1.05	0.75	0.81					0.4172	0.9016	0.6033	0.9961	0.0083	0.0103	0.0172	0.0143	0.3479	0.9695	0.0006	0.0004	0.8351	0.991		0.906	1.1196	0.7979	1.0666		100	100	100	100		Amino Acid	Glutamate Metabolism	561	56-86-0	1500	148.06
	43			glutamine	LC/MS pos early	53	C00064	HMDB00641	5961		1	1.08	0.89	0.82					0.9522	0.9443	0.1815	0.9961	0.04	0.0358	0.0015	0.0019	0.3211	0.9695	0.0004	0.0003	0.3633	0.9856		0.8843	1.0766	0.8865	0.9987		100	100	100	100		Amino Acid	Glutamate Metabolism	563	56-85-9	1291	147.076
	44			alpha-ketoglutaramate*	LC/MS polar	62101					1	1.23	0.7	0.57					0.8932	0.9373	0.0951	0.9961	0.0071	0.0092	8.3489e-05	0.0001	0.1992	0.9695	9.3829e-06	9.1324e-06	0.2716	0.9856		0.8109	1.4275	0.8119	1.1571		100	100	100	100		Amino Acid	Glutamate Metabolism	100002397	18465-19-5	1916	144.03
	45			N-acetylglutamate	LC/MS polar	15720	C00624	HMDB01138	70914		1.03	0.96	0.79	0.86					0.9401	0.9443	0.7413	0.9961	0.0734	0.0585	0.1213	0.0698	0.7744	0.988	0.0204	0.0087	0.8568	0.991		0.9205	1.073	0.8915	1.1232		100	100	100	100		Amino Acid	Glutamate Metabolism	100000282	5817-08-03	3106	188.056
	46			N-acetylglutamine	LC/MS polar	33943	C02716	HMDB06029	182230		1.1	1.13	0.81	0.78					0.9737	0.9443	0.4339	0.9961	0.1125	0.0813	0.0225	0.0177	0.5635	0.9782	0.0074	0.0035	0.5952	0.9856		0.959	1.2248	0.873	1.081		100	100	100	100		Amino Acid	Glutamate Metabolism	100001253	2490-97-3	2140	187.072
	52			pyroglutamine*	LC/MS pos early	46225			134508		1.19	1.03	0.92	1.06					0.0373	0.8258	0.6471	0.9961	0.2793	0.1645	0.5504	0.2254	0.0717	0.9695	0.7281	0.1838	0.2368	0.9856		1.1103	1.0473	0.9337	1.016		100	100	100	100		Amino Acid	Glutamate Metabolism	100001540	2353-44-8	1900	129.066
	60			S-1-pyrroline-5-carboxylate	LC/MS pos early	42370	C04322	HMDB01301	1196		1.17	0.85	0.61	0.84					0.5324	0.9118	0.2748	0.9961	0.0202	0.0205	0.4946	0.2092	0.737	0.988	0.0339	0.0136	0.2267	0.9856		0.768	0.9091	0.657	1.0754		60	80	60	90		Amino Acid	Glutamate Metabolism	35	2906-39-0	1528	114.055
	66		Histidine Metabolism	histidine	LC/MS neg	59	C00135	HMDB00177	6274		1.02	0.97	0.88	0.93					0.8081	0.9367	0.6019	0.9961	0.0293	0.0278	0.1427	0.0791	0.8433	0.988	0.0115	0.0052	0.589	0.9856		0.95	1.0268	0.9334	1.0597		100	100	100	100		Amino Acid	Histidine Metabolism	355	5934-29-2	755.9	154.062
	67			1-methylhistidine	LC/MS pos early	30460	C01152	HMDB00001	92105		1.08	1.01	0.66	0.71					0.5696	0.9118	0.9792	0.9961	0.0056	0.0074	0.0217	0.0173	0.6738	0.9822	0.0006	0.0004	0.7009	0.9856		0.8503	1.2059	0.7906	1.1975		100	100	100	100		Amino Acid	Histidine Metabolism	100001051	332-80-9	2755	170.092
	68			3-methylhistidine	LC/MS neg	15677	C01152	HMDB00479	64969		1.16	0.99	0.32	0.37					0.3544	0.8922	0.9592	0.9961	3.3739e-10	3.3125e-09	6.0322e-09	3.4426e-08	0.5347	0.9782	1.68e-13	8.06e-13	0.4886	0.9856		0.4305	1.166	0.3699	1.1719		80	100	80	100		Amino Acid	Histidine Metabolism	100000042	368-16-1	906.3	168.078
	69			N-acetylhistidine	LC/MS polar	33946	C02997	HMDB32055	75619		1.08	1.01	1.35	1.44					0.6817	0.9367	0.8842	0.9961	0.1523	0.1009	0.0506	0.0342	0.8515	0.988	0.0186	0.008	0.6944	0.9856		1.356	0.9445	1.2564	0.9336		100	100	100	100		Amino Acid	Histidine Metabolism	100001293	39145-52-3	2088	196.073
	70			N-acetyl-3-methylhistidine*	LC/MS pos early	43256			193270		1.25	0.9	0.86	1.2					0.1604	0.8763	0.5156	0.9961	0.3729	0.2047	0.2428	0.1212	0.5863	0.9782	0.8413	0.2031	0.1482	0.9856		1.0603	0.8809	0.849	0.9841		90	70	60	70		Amino Acid	Histidine Metabolism	100002204	37841-04-6	2056	212.103
	71			N-acetyl-1-methylhistidine*	LC/MS pos early	43255			193270		1.17	0.99	0.93	1.09					0.0942	0.8661	0.8846	0.9961	0.3696	0.2041	0.345	0.1616	0.2734	0.9695	0.973	0.2278	0.1955	0.9856		1.047	0.9585	0.8932	0.9655		100	100	100	100		Amino Acid	Histidine Metabolism	100004299		2100	212.103
	73			trans-urocanate	LC/MS pos early	607	C00785	HMDB00301	736715		1.03	1.61	1.32	0.84					0.7717	0.9367	0.3206	0.9961	0.4292	0.2285	0.6202	0.2457	0.6164	0.9783	0.8333	0.2021	0.3643	0.9856		1.1425	1.3612	1.1121	0.8431		100	100	100	100		Amino Acid	Histidine Metabolism	537	104-98-3	2285	139.05
	75			imidazole propionate	LC/MS pos early	40730		HMDB02271	70630		0.92	1.29	1.46	1.04					0.6334	0.9209	0.4613	0.9961	0.8304	0.3718	0.9622	0.3308	0.3919	0.9695	0.9061	0.2145	0.8532	0.991		1.4411	1.383	1.5631	1.0684		90	100	90	90		Amino Acid	Histidine Metabolism	100003434	1074-59-5	2263	141.066
	76			formiminoglutamate	LC/MS pos early	43493	C00439	HMDB00854	439233		1.18	0.97	2.04	2.48					0.7521	0.9367	0.8768	0.9961	0.0008	0.0014	0.0005	0.0007	0.7392	0.988	6.5043e-06	6.6342e-06	0.9094	0.9936		1.8067	0.7297	1.5364	0.754		90	100	100	90		Amino Acid	Histidine Metabolism	100002500	816-90-0	1880	175.071
	77			imidazole lactate	LC/MS pos early	15716	C05568	HMDB02320	440129		1.26	1.12	0.17	0.19					0.1355	0.8661	0.4683	0.9961	1e-15	2.9e-14	6e-15	9.4e-14	0.1188	0.9695	0	0	0.578	0.9856		0.3902	2.0355	0.3093	1.8226		100	100	100	100		Amino Acid	Histidine Metabolism	100000263	14403-45-3	2040	157.061
	78			carnosine	LC/MS pos early	1768	C00386	HMDB00033	439224		1.13	0.97	1.33	1.55					0.4742	0.9016	0.824	0.9961	0.0696	0.0556	0.0078	0.0073	0.7262	0.988	0.0021	0.0011	0.5073	0.9856		1.3216	0.8539	1.1685	0.8768		100	100	100	100		Amino Acid	Histidine Metabolism	249	305-84-0	2942	227.114
	81			anserine	LC/MS pos early	15747	C01262	HMDB00194	112072		1	1	0.41	0.41					0.9513	0.9443	0.8547	0.9961	5.0804e-05	0.0001	0.0001	0.0002	0.9312	0.988	2.5219e-07	3.2943e-07	0.863	0.991		0.6324	1.5261	0.6327	1.5333		100	100	100	100		Amino Acid	Histidine Metabolism	100000044	10030-52-1	2924	241.13
	82			histamine	LC/MS pos early	1574	C00388	HMDB00870	774		0.84	0.53	0.84	1.34					0.5559	0.9118	0.1036	0.9961	0.4339	0.23	0.7782	0.285	0.1181	0.9695	0.7217	0.1828	0.452	0.9856		0.9753	0.7283	1.1597	1.3858		100	90	100	100		Amino Acid	Histidine Metabolism	354	51-45-6	3035	112.087
	83			1-methylhistamine	LC/MS pos early	43831	C05127	HMDB00898	3614		1.12	0.41	0.68	1.83					0.7553	0.9367	0.1293	0.9961	0.9244	0.3959	0.0851	0.0517	0.3871	0.9695	0.244	0.0727	0.1953	0.9856		1.3678	0.7474	1.2235	1.8026		100	100	100	100		Amino Acid	Histidine Metabolism	100001204	501-75-7	3040	126.103
	84			1-methyl-4-imidazoleacetate	LC/MS pos early	32350	C05828	HMDB02820	75810		1.22	1.14	1.25	1.33					0.3175	0.8899	0.3074	0.9961	0.2223	0.137	0.2303	0.1163	0.156	0.9695	0.0902	0.0315	0.9878	0.9971		1.442	1.0856	1.1848	0.9494		100	100	100	100		Amino Acid	Histidine Metabolism	100001208	2625-49-2	2064	141.066
	85			1-methyl-5-imidazoleacetate	LC/MS pos early	62946		HMDB04988	6451814		1.05	1.12	0.49	0.46					0.6674	0.9339	0.5824	0.9961	0.0002	0.0004	0.0001	0.0002	0.4892	0.9782	8.0447e-07	9.7396e-07	0.9319	0.9936		0.7916	1.7128	0.751	1.5288		100	100	100	100		Amino Acid	Histidine Metabolism	100002910	4200-48-0	1989	141.066
	87			1-ribosyl-imidazoleacetate*	LC/MS pos early	61868	C05131	HMDB02331	5117448		1.13	1.03	0.34	0.38					0.6654	0.9339	0.8868	0.9961	2.4483e-06	8.7707e-06	6.0234e-06	1.4705e-05	0.6845	0.988	4.055e-09	7.6436e-09	0.8372	0.991		0.6636	1.7626	0.5879	1.7052		100	100	100	100		Amino Acid	Histidine Metabolism	100001668	29605-99-0	2006	259.092
	88			4-imidazoleacetate	LC/MS pos early	32349	C02835	HMDB02024	96215		1.26	1.2	0.59	0.62					0.199	0.8899	0.2218	0.9961	0.0039	0.0056	0.0047	0.0049	0.0795	0.9695	0.0001	9.283e-05	0.9634	0.9936		0.8909	1.4333	0.7054	1.1968		100	100	90	100		Amino Acid	Histidine Metabolism	100001207	645-65-8	2055	127.05
	96		Lysine Metabolism	lysine	LC/MS pos early	1301	C00047	HMDB00182	5962		0.98	1.06	1.43	1.32					0.8172	0.9367	0.2892	0.9961	1.0895e-07	5.8945e-07	6.0641e-06	1.4705e-05	0.5549	0.9782	5.041e-10	1.2306e-09	0.3609	0.9856		1.189	0.8989	1.2115	0.8497		100	100	100	100		Amino Acid	Lysine Metabolism	407	56-87-1	2850	147.113
	98			N6-acetyllysine	LC/MS neg	36752	C02727	HMDB00206	92832		1.1	1.01	1.27	1.39					0.3373	0.8899	0.8571	0.9961	0.0129	0.0143	0.0016	0.0019	0.42	0.9695	0.0001	0.0001	0.5794	0.9856		1.2749	0.9204	1.1601	0.9101		100	100	100	100		Amino Acid	Lysine Metabolism	100001734	692-04-6	1059	187.109
	102			N2,N6-diacetyllysine	LC/MS neg	48455			91827		1.11	1.02	0.97	1.05					0.4584	0.9016	0.9181	0.9961	0.6522	0.3112	0.8492	0.3073	0.5502	0.9782	0.8535	0.205	0.6506	0.9856		1.0621	1.0087	0.9545	0.9855		100	100	100	100		Amino Acid	Lysine Metabolism	100006124	499-86-5	1604	229.119
	105			N6-methyllysine	LC/MS pos early	62860	C02728	HMDB02038	164795		1.05	0.97	1.93	2.08					0.4348	0.9016	0.5726	0.9961	1.1e-14	2.17e-13	1e-15	1.3e-14	0.8771	0.988	0	0	0.3429	0.9856		1.5634	0.7516	1.4901	0.7737		100	100	100	100		Amino Acid	Lysine Metabolism	100003415	1188-07-4	2831	161.128
	106			N6,N6-dimethyllysine	LC/MS pos early	62862	C05545	HMDB13287	193344		1.03	0.97	1.24	1.32					0.7185	0.9367	0.5923	0.9961	0.0089	0.0108	0.0008	0.001	0.9011	0.988	5.9327e-05	4.9082e-05	0.5269	0.9856		1.1932	0.9006	1.1559	0.9315		100	100	100	100		Amino Acid	Lysine Metabolism	100020417	2259-86-1	2831	175.144
	107			N6,N6,N6-trimethyllysine	LC/MS pos early	1498	C03793	HMDB01325	440120		0.94	0.81	1	1.15					0.4738	0.9016	0.1163	0.9961	0.772	0.3546	0.2468	0.1227	0.1077	0.9695	0.3058	0.0877	0.5353	0.9856		1.037	0.8982	1.1017	1.1036		100	100	100	100		Amino Acid	Lysine Metabolism	189	23284-33-5	2825	189.16
	110			5-(galactosylhydroxy)-L-lysine	LC/MS pos early	43582					1.05	0.91	2.1	2.44					0.7413	0.9367	0.6969	0.9961	0.0042	0.0059	0.0006	0.0008	0.9664	0.9953	2.5203e-05	2.2885e-05	0.6112	0.9856		1.352	0.5539	1.2837	0.6116		80	50	80	40		Amino Acid	Lysine Metabolism	100002462	32448-36-5	2755	325.161
	111			fructosyllysine	LC/MS pos early	46227			123708		0.92	1.18	0.95	0.74					0.5954	0.9118	0.435	0.9961	0.5514	0.2748	0.062	0.0392	0.8586	0.988	0.0823	0.0292	0.355	0.9856		0.8447	1.1426	0.9219	0.9678		100	100	100	100		Amino Acid	Lysine Metabolism	100005373	21291-40-7	2784	309.166
	113			2-aminoadipate	LC/MS polar	6146	C00956	HMDB00510	469		1.05	0.99	0.87	0.92					0.6616	0.9337	0.9255	0.9961	0.1252	0.088	0.3079	0.1474	0.8074	0.988	0.0738	0.0266	0.7072	0.9856		0.9323	1.014	0.8888	1.0271		100	100	100	100		Amino Acid	Lysine Metabolism	381	542-32-5;1118-90-7	3500	160.062
	115			2-oxoadipate	LC/MS polar	38347	C00322	HMDB00225	71		1.33	1.16	0.84	0.97					0.1152	0.8661	0.4057	0.9961	0.1316	0.0906	0.4463	0.1952	0.091	0.9695	0.1107	0.037	0.5881	0.9856		1.0989	1.1282	0.8235	0.9763		100	100	100	100		Amino Acid	Lysine Metabolism	92	3184-35-8	2635	159.03
	118			3-hydroxyglutarate	LC/MS polar	32373		HMDB00428	181976		1.06	1.12	0.96	0.92					0.6775	0.9367	0.455	0.9961	0.5422	0.2715	0.3478	0.1618	0.4117	0.9695	0.2753	0.0807	0.8135	0.991		1.0357	1.1308	0.9749	1.0117		100	100	100	100		Amino Acid	Lysine Metabolism	100001146	638-18-6	3154.9	147.03
	121			pipecolate	LC/MS pos early	1444	C00408	HMDB00070	849		1.07	1.03	0.39	0.4					0.4373	0.9016	0.7651	0.9961	5.038e-12	6.07e-11	1.8573e-11	1.6889e-10	0.4473	0.9744	0	3e-15	0.7339	0.9856		0.6056	1.5008	0.5666	1.46		100	100	100	100		Amino Acid	Lysine Metabolism	1025	4043-87-2	2200	130.086
	127			N,N,N-trimethyl-5-aminovalerate	LC/MS pos early	57687					0.84	1.02	1.9	1.57					0.3031	0.8899	0.9459	0.9961	2.9772e-05	7.972e-05	0.0008	0.001	0.4943	0.9782	7.7046e-07	9.4043e-07	0.4363	0.9856		1.2946	0.8222	1.5361	0.8075		100	100	100	100		Amino Acid	Lysine Metabolism	100015962		2186	160.133
	128		Phenylalanine Metabolism	phenylalanine	LC/MS pos early	64	C00079	HMDB00159	6140		0.98	0.98	0.97	0.98					0.8575	0.9367	0.6719	0.9961	0.537	0.2703	0.7082	0.2693	0.6699	0.9822	0.4838	0.1301	0.8628	0.991		0.9798	0.9994	0.995	1.0218		100	100	100	100		Amino Acid	Phenylalanine Metabolism	460	63-91-2	2878	166.086
	129			N-acetylphenylalanine	LC/MS neg	33950	C03519	HMDB00512	74839		0.91	0.9	1.57	1.58					0.4658	0.9016	0.3219	0.9961	0.0084	0.0104	0.0042	0.0045	0.2261	0.9695	0.0002	0.0001	0.8512	0.991		1.187	0.7512	1.3114	0.8332		100	100	100	100		Amino Acid	Phenylalanine Metabolism	100001256	2018-61-3	2597	206.082
	130			1-carboxyethylphenylalanine	LC/MS neg	62566					0.84	0.71	1.83	2.14					0.4657	0.9016	0.1626	0.9961	0.1309	0.0905	0.0318	0.0233	0.1349	0.9695	0.0112	0.0051	0.6294	0.9856		1.8307	0.8542	2.1912	1.1987		90	100	100	100		Amino Acid	Phenylalanine Metabolism	100020419		2844	236.093
	133			phenylpyruvate	LC/MS polar	566	C00166	HMDB00205	997		1.01	0.93	1.03	1.11					0.7218	0.9367	0.5214	0.9961	0.8742	0.3824	0.4026	0.1808	0.8394	0.988	0.6298	0.1634	0.4813	0.9856		1.0627	0.9559	1.0492	1.0224		100	100	100	100		Amino Acid	Phenylalanine Metabolism	241	156-06-9	845	163.04
	134			phenyllactate (PLA)	LC/MS neg	22130	C05607	HMDB00779	3848		0.82	0.94	1.61	1.4					0.6039	0.9118	0.6426	0.9961	0.0494	0.0418	0.0556	0.0368	0.4878	0.9782	0.0074	0.0035	0.9689	0.9938		1.2045	0.8614	1.4693	0.9143		100	100	100	100		Amino Acid	Phenylalanine Metabolism	100000774	828-01-3	2208	165.056
	145		Tyrosine Metabolism	tyrosine	LC/MS pos early	1299	C00082	HMDB00158	6057		1.09	1.03	0.86	0.92					0.3946	0.9016	0.8303	0.9961	0.0824	0.0634	0.2615	0.1279	0.451	0.9744	0.0457	0.0177	0.6507	0.9856		1.0091	1.0992	0.9257	1.0706		100	100	100	100		Amino Acid	Tyrosine Metabolism	815	60-18-4	2430	182.081
	146			N-acetyltyrosine	LC/MS neg	32390		HMDB00866	68310		1.3	0.85	1.36	2.08					0.3822	0.9003	0.4149	0.9961	0.3889	0.2112	0.014	0.012	0.9665	0.9953	0.0196	0.0084	0.2346	0.9856		1.7711	0.8533	1.3664	1.0076		90	100	100	100		Amino Acid	Tyrosine Metabolism	100001104	537-55-3	1680	222.077
	156			4-hydroxyphenylpyruvate	LC/MS neg	1669	C01179	HMDB00707	979		1.22	1.03	1.79	2.11					0.2824	0.8899	0.9264	0.9961	0.0609	0.0498	0.0058	0.0057	0.4079	0.9695	0.0015	0.0009	0.4848	0.9856		1.7464	0.8291	1.4358	0.8018		100	90	100	100		Amino Acid	Tyrosine Metabolism	1141	156-39-8	1690	179.035
	159			3-(4-hydroxyphenyl)lactate	LC/MS neg	32197	C03672	HMDB00755	9378		1.02	0.88	1.28	1.49					0.7628	0.9367	0.4172	0.9961	0.2354	0.1428	0.0254	0.0195	0.7171	0.988	0.017	0.0074	0.4316	0.9856		1.2566	0.8437	1.2293	0.9573		100	100	100	100		Amino Acid	Tyrosine Metabolism	240	6482-98-0	1379	181.051
	163			phenol sulfate	LC/MS neg	32553	C02180	HMDB60015	74426		0.92	1.34	1.02	0.7					0.6883	0.9367	0.0867	0.9961	0.8282	0.3715	0.0594	0.0382	0.3438	0.9695	0.2296	0.0696	0.1344	0.9856		0.946	1.35	1.0239	1.0053		100	100	100	100		Amino Acid	Tyrosine Metabolism	100001510	937-34-8	2156	172.991
	164			phenol glucuronide	LC/MS neg	52747		HMDB60014	87235		1.01	1.69	0.49	0.29					0.7584	0.9367	0.1158	0.9961	0.0503	0.0423	0.002	0.0024	0.1827	0.9695	0.0006	0.0004	0.3635	0.9856		0.7419	2.5492	0.7335	1.5087		100	100	90	100		Amino Acid	Tyrosine Metabolism	100006679	17685-05-1	1800	269.067
	198			p-cresol glucuronide*	LC/MS neg	48841		HMDB11686	154035		0.99	1.21	0.85	0.69					0.4558	0.9016	0.525	0.9961	0.1122	0.0813	0.1382	0.0771	0.3302	0.9695	0.0325	0.0132	0.9373	0.9936		0.9959	1.4416	1.0076	1.1893		100	100	100	100		Amino Acid	Tyrosine Metabolism	100006191	17680-99-8	2420	283.082
	200			N-formylphenylalanine	LC/MS neg	48433			759256		0.84	0.92	1.14	1.04					0.2755	0.8899	0.5793	0.9961	0.4877	0.2525	0.879	0.314	0.2462	0.9695	0.5495	0.1453	0.7007	0.9856		1.0035	0.9603	1.1937	1.0479		100	100	100	100		Amino Acid	Tyrosine Metabolism	100006056	13200-85-6	2360	192.067
	203			4-hydroxycinnamate sulfate	LC/MS neg	48410			6070438		0.65	1.06	2.14	1.31					0.873	0.9367	0.7354	0.9961	0.2631	0.156	0.5293	0.2192	0.8997	0.988	0.2182	0.0665	0.7249	0.9856		1.1478	0.8762	1.7705	0.8288		90	80	70	70		Amino Acid	Tyrosine Metabolism	100006095	376374-66-2	1000	242.997
	220		Tryptophan Metabolism	tryptophan	LC/MS pos early	54	C00078	HMDB00929	6305		1.07	1.06	1.11	1.13					0.3909	0.9003	0.4343	0.9961	0.1934	0.1215	0.1692	0.0914	0.2484	0.9695	0.0616	0.0231	0.9564	0.9936		1.1011	0.978	1.0292	0.9248		100	100	100	100		Amino Acid	Tryptophan Metabolism	565	73-22-3	2986	205.097
	221			N-acetyltryptophan	LC/MS neg	33959	C03137	HMDB13713	700653		1.15	0.9	1.14	1.45					0.4659	0.9016	0.4467	0.9961	0.5158	0.2639	0.0373	0.0267	0.9818	0.9961	0.0539	0.0204	0.2939	0.9856		1.2645	0.8696	1.1018	0.9661		100	100	100	100		Amino Acid	Tryptophan Metabolism	100001254	1218-34-4	2630	245.093
	227			C-glycosyltryptophan	LC/MS neg	48782			10981970		1.06	1.06	1.35	1.35					0.686	0.9367	0.6488	0.9961	0.0197	0.0202	0.0222	0.0176	0.5437	0.9782	0.0016	0.0009	0.971	0.9943		1.1557	0.8546	1.0889	0.8088		90	80	90	80		Amino Acid	Tryptophan Metabolism	100006379	180509-18-6	1777	365.135
	231			kynurenine	LC/MS pos early	15140	C00328	HMDB00684	161166		1.06	0.97	1.69	1.85					0.7062	0.9367	0.8206	0.9961	1.705e-05	4.9667e-05	2.6347e-06	7.5658e-06	0.9153	0.988	8.694e-09	1.5054e-08	0.6696	0.9856		1.4604	0.7892	1.3734	0.8103		100	100	100	100		Amino Acid	Tryptophan Metabolism	100000265	2922-83-0	2739	209.092
	233			N-acetylkynurenine (2)	LC/MS neg	48757					1.06	0.87	2.01	2.45					0.602	0.9118	0.4803	0.9961	0.0001	0.0003	3.009e-06	8.1072e-06	0.8955	0.988	3.9877e-08	6.1219e-08	0.3867	0.9856		1.7341	0.7092	1.6392	0.817		100	100	100	100		Amino Acid	Tryptophan Metabolism	100006378		2378	249.088
	235			kynurenate	LC/MS neg	1417	C01717	HMDB00715	3845		1.1	0.96	0.98	1.13					0.369	0.9003	0.8737	0.9961	0.6464	0.3093	0.5475	0.2246	0.5993	0.9782	0.9191	0.2169	0.4542	0.9856		1.1053	0.9752	1.0015	1.0211		100	100	100	100		Amino Acid	Tryptophan Metabolism	98	492-27-3	2224	188.035
	237			N-formylanthranilic acid	LC/MS polar	43549	C05653	HMDB04089	101399		0.98	1.16	1.73	1.46					0.7634	0.9367	0.2822	0.9961	0.0025	0.0037	0.0713	0.0447	0.5806	0.9782	0.0009	0.0006	0.3305	0.9856		1.3271	0.9109	1.3567	0.7828		100	100	100	100		Amino Acid	Tryptophan Metabolism	100004561	3342-77-6	900	164.035
	238			anthranilate	LC/MS pos early	4970	C00108	HMDB01123	227		1.08	0.95	0.92	1.04					0.5155	0.9118	0.7895	0.9961	0.5395	0.2709	0.7613	0.2802	0.7855	0.988	0.8259	0.2013	0.5169	0.9856		0.8918	0.8558	0.826	0.9009		70	70	60	70		Amino Acid	Tryptophan Metabolism	1258	118-92-3	2606	138.055
	241			xanthurenate	LC/MS neg	15679	C02470	HMDB00881	5699		1.15	1.12	0.93	0.95					0.3131	0.8899	0.3079	0.9961	0.8379	0.3721	0.8292	0.3006	0.1544	0.9695	0.7663	0.1899	0.9937	0.9971		1.0164	1.0648	0.886	0.9478		90	100	80	90		Amino Acid	Tryptophan Metabolism	100000015	59-007	1476	204.03
	245			picolinate	LC/MS pos early	1512	C10164	HMDB02243	1018		1.17	1.13	1.36	1.4					0.2826	0.8899	0.2322	0.9961	0.036	0.0329	0.0472	0.0325	0.1117	0.9695	0.005	0.0025	0.9304	0.9936		1.3157	0.9421	1.1286	0.8306		100	100	100	100		Amino Acid	Tryptophan Metabolism	1022	98-98-6	910	124.039
	250			serotonin	LC/MS pos early	2342	C00780	HMDB00259	5202		4.73	0.22	0.14	2.89					0.243	0.8899	0.1026	0.9961	0.3631	0.2022	0.0601	0.0385	0.7321	0.988	0.4755	0.1281	0.0505	0.9856		7.24	2.5043	1.5291	11.2634		90	50	90	80		Amino Acid	Tryptophan Metabolism	504	153-98-0	2550	177.102
	253			5-hydroxyindoleacetate	LC/MS pos early	437	C05635	HMDB00763	1826		1.18	1.25	2.47	2.33					0.346	0.8922	0.1241	0.9961	7.0433e-07	3.0115e-06	4.7428e-06	1.1762e-05	0.0821	0.9695	1.4893e-09	3.31e-09	0.6639	0.9856		1.914	0.8226	1.6267	0.6584		100	100	100	100		Amino Acid	Tryptophan Metabolism	71	54-16-0	1893	192.066
	257			indolelactate	LC/MS neg	18349	C02043	HMDB00671	92904		1.04	1.03	1.96	1.98					0.7563	0.9367	0.8024	0.9961	3.2465e-06	1.1034e-05	2.6931e-06	7.6329e-06	0.692	0.988	2.8448e-09	5.6601e-09	0.966	0.9936		1.6694	0.8442	1.6118	0.8218		100	100	100	100		Amino Acid	Tryptophan Metabolism	100000463	832-97-3	2286	204.067
	258			indoleacetate	LC/MS neg	27513	C00954	HMDB00197	802		0.78	0.94	1.88	1.56					0.1644	0.8763	0.7536	0.9961	0.0008	0.0014	0.0146	0.0125	0.2277	0.9695	9.0435e-05	7.1255e-05	0.4405	0.9856		1.1674	0.746	1.4973	0.7962		100	100	100	100		Amino Acid	Tryptophan Metabolism	100001034	6505-45-9	2200	174.056
	260			indoleacrylate	LC/MS neg	22114		HMDB00734	15030923		0.61	0.99	1.83	1.13					0.1238	0.8661	0.8506	0.9961	0.0609	0.0498	0.8663	0.3115	0.3335	0.9695	0.1454	0.0472	0.2199	0.9856		1.0967	0.971	1.8015	0.9835		100	100	100	90		Amino Acid	Tryptophan Metabolism	100000800	1204-06-4	2511	186.056
	261			indolepropionate	LC/MS pos early	32405		HMDB02302	3744		0.62	0.89	1.56	1.09					0.0486	0.8258	0.7294	0.9961	0.1201	0.0854	0.92	0.3218	0.0996	0.9695	0.2988	0.0861	0.2391	0.9856		1.0112	0.9239	1.6208	1.0402		100	100	100	100		Amino Acid	Tryptophan Metabolism	100001083	830-96-6	3205	190.086
	266			indole-3-carboxylate	LC/MS neg	38116	C19837	HMDB03320	69867		1.1	1.38	1.67	1.33					0.4453	0.9016	0.1032	0.9961	0.0209	0.0209	0.1382	0.0771	0.0925	0.9695	0.0086	0.004	0.5284	0.9856		1.1567	0.8676	1.0514	0.6301		100	90	90	60		Amino Acid	Tryptophan Metabolism	100002185	771-50-6	1710	160.04
	268			indoleacetylglycine	LC/MS neg	54730			446640		0.67	1.04	0.84	0.55					0.1209	0.8661	0.7151	0.9961	0.6435	0.309	0.0205	0.0166	0.3938	0.9695	0.0484	0.0186	0.1751	0.9856		0.8217	1.5036	1.2242	1.4508		100	100	100	100		Amino Acid	Tryptophan Metabolism	100006730		2610	231.078
	272			3-indoxyl sulfate	LC/MS neg	27672		HMDB00682	10258		0.77	1.3	2.07	1.23					0.1848	0.8899	0.0909	0.9961	0.0001	0.0003	0.2236	0.1132	0.7871	0.988	0.0004	0.0003	0.0355	0.9856		1.1389	0.927	1.4755	0.712		100	100	100	100		Amino Acid	Tryptophan Metabolism	100000467	2642-37-7	2222.2	212.002
	273			indoxyl glucuronide	LC/MS neg	52749		HMDB59804	2733785		0.97	1.43	0.66	0.44					0.8328	0.9367	0.1172	0.9961	0.1072	0.0785	0.0014	0.0017	0.3313	0.9695	0.0009	0.0006	0.2068	0.9856		0.4932	1.1194	0.511	0.7801		10	90	20	70		Amino Acid	Tryptophan Metabolism	100008931	35804-66-1	1940	308.078
	280		Leucine, Isoleucine and Valine Metabolism	leucine	LC/MS pos early	60	C00123	HMDB00687	6106		0.88	0.99	0.92	0.82					0.1208	0.8661	0.8886	0.9961	0.3407	0.1921	0.021	0.0169	0.2291	0.9695	0.0222	0.0093	0.3127	0.9856		0.8755	1.0735	0.9955	1.0817		100	100	100	100		Amino Acid	Leucine, Isoleucine and Valine Metabolism	397	61-90-5	2864	132.102
	281			N-acetylleucine	LC/MS neg	1587	C02710	HMDB11756	70912		0.93	0.8	1	1.16					0.3243	0.8899	0.1143	0.9961	0.9529	0.4023	0.5792	0.2328	0.0724	0.9695	0.7257	0.1835	0.6641	0.9856		1.0512	0.9076	1.1332	1.1366		100	100	100	100		Amino Acid	Leucine, Isoleucine and Valine Metabolism	1082	1188-21-2	2400	172.098
	283			1-carboxyethylleucine	LC/MS neg	62559					0.84	0.6	1.32	1.85					0.3807	0.9003	0.0751	0.9961	0.6526	0.3112	0.1704	0.0918	0.0624	0.9695	0.1984	0.0612	0.5082	0.9856		1.2727	0.6874	1.5166	1.1484		70	90	90	100		Amino Acid	Leucine, Isoleucine and Valine Metabolism	100020425		2663	202.108
	285			4-methyl-2-oxopentanoate	LC/MS neg	22116	C00233	HMDB00695	70		0.83	0.87	0.91	0.88					0.1558	0.8763	0.4876	0.9961	0.6053	0.296	0.2124	0.1088	0.137	0.9695	0.2135	0.0653	0.6	0.9856		0.882	1.008	1.0624	1.1649		90	100	100	90		Amino Acid	Leucine, Isoleucine and Valine Metabolism	100000551	816-66-0	2170	129.056
	289			alpha-hydroxyisocaproate	LC/MS neg	22132	C03264	HMDB00746	83697		0.83	0.98	0.47	0.4					0.1237	0.8661	0.9111	0.9961	1.2197e-08	8.7685e-08	1.7168e-10	1.2087e-09	0.2403	0.9695	1.67e-13	8.06e-13	0.3076	0.9856		0.4507	1.132	0.5422	1.1508		20	100	40	100		Amino Acid	Leucine, Isoleucine and Valine Metabolism	100000706	10303-64-7	1840	131.071
	294			isovalerylglycine	LC/MS neg	35107		HMDB00678	546304		0.79	0.67	0.64	0.74					0.8879	0.9367	0.1812	0.9961	0.0123	0.0139	0.1659	0.0905	0.2942	0.9695	0.0069	0.0033	0.3935	0.9856		0.8346	1.1219	1.0627	1.6636		100	100	100	100		Amino Acid	Leucine, Isoleucine and Valine Metabolism	100001452	16284-60-9	1950	158.082
	295			isovalerylcarnitine (C5)	LC/MS pos early	34407		HMDB00688	6426851		1.03	0.98	0.9	0.94					0.8279	0.9367	0.8347	0.9961	0.2226	0.137	0.4223	0.1879	0.9951	0.9961	0.1553	0.0497	0.7632	0.988		0.9958	1.0606	0.9714	1.0843		100	100	100	100		Amino Acid	Leucine, Isoleucine and Valine Metabolism	100001393	31023-24-2	3085	246.17
	301			3-methylcrotonylglycine	LC/MS pos early	31940		HMDB00459	169485		1.05	0.81	0.8	1.03					0.5954	0.9118	0.1674	0.9961	0.116	0.0831	0.74	0.2751	0.5409	0.9782	0.3729	0.1044	0.1776	0.9856		0.9952	0.9628	0.9495	1.1878		100	100	100	100		Amino Acid	Leucine, Isoleucine and Valine Metabolism	100001149	33008-07-0	1980	158.081
	302			beta-hydroxyisovalerate	LC/MS polar	12129		HMDB00754	69362		0.99	1.15	1.47	1.27					0.7661	0.9367	0.3316	0.9961	0.0019	0.003	0.0458	0.0317	0.6314	0.9784	0.0005	0.0003	0.37	0.9856		1.1862	0.932	1.1943	0.8122		100	80	100	70		Amino Acid	Leucine, Isoleucine and Valine Metabolism	1442	625-08-1	1149.8	117.056
	305			3-methylglutaconate	LC/MS polar	57747		HMDB00522	1551553		1.06	0.9	0.78	0.92					0.7896	0.9367	0.7578	0.9961	0.3722	0.2047	0.7477	0.2772	0.9765	0.9961	0.3911	0.1077	0.6844	0.9856		0.7321	0.7969	0.6929	0.8885		60	70	50	70		Amino Acid	Leucine, Isoleucine and Valine Metabolism	100002458	5746-90-7	2700	99.0452
	318			isoleucine	LC/MS pos early	1125	C00407	HMDB00172	6306		0.92	1.01	0.93	0.86					0.3296	0.8899	0.9786	0.9961	0.3099	0.1778	0.0482	0.033	0.501	0.9782	0.0363	0.0145	0.4774	0.9856		0.8919	1.0417	0.9646	1.0338		100	100	100	100		Amino Acid	Leucine, Isoleucine and Valine Metabolism	376	73-32-5	2800	132.102
	320			N-acetylisoleucine	LC/MS neg	33967		HMDB61684	2802421		1	0.87	0.85	0.97					0.8293	0.9367	0.3479	0.9961	0.1933	0.1215	0.5578	0.2271	0.4142	0.9695	0.1836	0.0571	0.607	0.9856		0.9373	0.9668	0.9411	1.1106		100	100	100	100		Amino Acid	Leucine, Isoleucine and Valine Metabolism	100001276	3077-46-1	2325	172.098
	322			1-carboxyethylisoleucine	LC/MS neg	62558					1.01	0.82	1.58	1.95					0.9736	0.9443	0.5094	0.9961	0.1153	0.0829	0.0265	0.0203	0.6571	0.9822	0.0087	0.004	0.6238	0.9856		0.9702	0.4987	0.9561	0.6052		70	40	70	60		Amino Acid	Leucine, Isoleucine and Valine Metabolism	100020427		2628	202.108
	323			3-methyl-2-oxovalerate	LC/MS neg	15676	C00671	HMDB03736	47		0.94	0.8	0.85	1.01					0.7229	0.9367	0.0576	0.9961	0.155	0.1022	0.8805	0.314	0.1098	0.9695	0.3637	0.1022	0.2642	0.9856		0.944	0.938	1.0004	1.1754		100	100	100	100		Amino Acid	Leucine, Isoleucine and Valine Metabolism	100000036	1460-34-0;51829-07-3	2064.2	129.056
	324			2-hydroxy-3-methylvalerate	LC/MS neg	36746		HMDB00317	164623		0.87	1.08	0.22	0.18					0.5599	0.9118	0.5692	0.9961	2.43e-13	3.793e-12	1.4e-14	2.08e-13	0.9922	0.9961	0	0	0.4163	0.9856		0.2067	1.1468	0.2378	1.062		50	100	40	100		Amino Acid	Leucine, Isoleucine and Valine Metabolism	100001541	488-15-3	1800	131.071
	326			2-methylbutyrylcarnitine (C5)	LC/MS pos early	45095		HMDB00378	6426901		0.9	0.98	1.03	0.95					0.6744	0.9358	0.8942	0.9961	0.7153	0.3356	0.5152	0.215	0.6958	0.988	0.4733	0.1277	0.8388	0.991		0.9494	1.0006	1.0606	1.0259		100	100	100	100		Amino Acid	Leucine, Isoleucine and Valine Metabolism	100001509	31023-25-3	3050	246.17
	330			tigloylglycine	LC/MS pos early	1598		HMDB00959	6441567		0.88	0.63	1.2	1.68					0.8954	0.9373	0.3463	0.9961	0.558	0.277	0.1662	0.0905	0.4473	0.9744	0.165	0.0523	0.5648	0.9856		0.8692	0.5189	0.9855	0.8186		70	60	80	60		Amino Acid	Leucine, Isoleucine and Valine Metabolism	1161	35842-45-6	1926	158.081
	332			3-hydroxy-2-ethylpropionate	LC/MS polar	32397		HMDB00396	188979		1	1.06	1.34	1.27					0.8514	0.9367	0.7632	0.9961	0.1442	0.0973	0.3237	0.1533	0.9357	0.988	0.0864	0.0303	0.7298	0.9856		0.9293	0.7294	0.9249	0.6899		80	80	90	60		Amino Acid	Leucine, Isoleucine and Valine Metabolism	100001170	4374-62-3	1443.3	117.056
	334			ethylmalonate	LC/MS polar	15765		HMDB00622	11756		1	1.07	0.86	0.8					0.975	0.9443	0.4333	0.9961	0.0552	0.0461	0.0094	0.0085	0.5638	0.9782	0.002	0.0011	0.5939	0.9856		0.8907	1.1157	0.8928	1.0416		100	100	100	100		Amino Acid	Leucine, Isoleucine and Valine Metabolism	2054	601-75-2	2785	131.035
	335			methylsuccinate	LC/MS polar	15745		HMDB01844	10349		0.91	0.89	1.14	1.17					0.7622	0.9367	0.5836	0.9961	0.7967	0.361	0.6148	0.2444	0.5478	0.9782	0.5908	0.1544	0.8617	0.991		1.1769	1.0032	1.2871	1.1268		100	100	100	100		Amino Acid	Leucine, Isoleucine and Valine Metabolism	2051	498-21-5	2800	131.035
	341			valine	LC/MS pos early	1649	C00183	HMDB00883	6287		0.96	1.04	0.87	0.8					0.754	0.9367	0.5983	0.9961	0.0777	0.061	0.0115	0.0101	0.8795	0.988	0.0031	0.0017	0.5528	0.9856		0.9029	1.1222	0.9362	1.0743		100	100	100	100		Amino Acid	Leucine, Isoleucine and Valine Metabolism	566	72-18-4	2479	118.086
	342			N-acetylvaline	LC/MS neg	1591		HMDB11757	66789		1.06	0.92	0.99	1.14					0.7985	0.9367	0.5562	0.9961	0.9073	0.3911	0.4677	0.2025	0.8131	0.988	0.6654	0.1705	0.551	0.9856		0.9347	0.8191	0.8811	0.8921		70	70	60	70		Amino Acid	Leucine, Isoleucine and Valine Metabolism	1084	96-81-1	1704	158.082
	345			1-carboxyethylvaline	LC/MS neg	62562					1.03	0.76	1.23	1.67					0.8588	0.9367	0.2944	0.9961	0.6558	0.3121	0.0991	0.0593	0.5354	0.9782	0.1385	0.0451	0.3852	0.9856		1.4752	0.886	1.4359	1.1691		90	100	90	100		Amino Acid	Leucine, Isoleucine and Valine Metabolism	100020423		2008	188.093
	347			3-methyl-2-oxobutyrate	LC/MS polar	44526	C00141	HMDB00019	49		1.08	0.93	0.86	1					0.2266	0.8899	0.3246	0.9961	0.0392	0.0352	0.9298	0.3235	0.8709	0.988	0.1556	0.0497	0.1238	0.9856		1.0074	1.0053	0.9337	1.0836		100	100	100	100		Amino Acid	Leucine, Isoleucine and Valine Metabolism	100000936	3715-29-5	911	115.04
	348			alpha-hydroxyisovalerate	LC/MS polar	46537		HMDB00407	99823		0.97	1.15	0.27	0.23					0.8877	0.9367	0.1427	0.9961	0	3e-15	0	0	0.3439	0.9695	0	0	0.2536	0.9856		0.4522	2.0019	0.4656	1.7452		100	100	100	100		Amino Acid	Leucine, Isoleucine and Valine Metabolism	100001300	600-37-3	1052	117.056
	350			isobutyrylcarnitine (C4)	LC/MS pos early	33441		HMDB00736	168379		0.77	0.93	1.22	1.01					0.6023	0.9118	0.8359	0.9961	0.7826	0.3577	0.5555	0.2266	0.6068	0.9783	0.5409	0.1433	0.8238	0.991		1.0575	1.0509	1.3769	1.1266		100	100	100	100		Amino Acid	Leucine, Isoleucine and Valine Metabolism	100001055	25518-49-4	2810	232.154
	352			3-hydroxyisobutyrate	LC/MS polar	1549	C06001	HMDB00336	87		1.08	0.82	1.09	1.43					0.6152	0.9118	0.11	0.9961	0.5373	0.2703	0.0088	0.0081	0.4289	0.9695	0.0218	0.0091	0.1379	0.9856		1.1863	0.8306	1.1029	1.0083		100	100	100	100		Amino Acid	Leucine, Isoleucine and Valine Metabolism	111	2068-83-9	1619	103.04
	357		Methionine, Cysteine, SAM and Taurine Metabolism	methionine	LC/MS pos early	1302	C00073	HMDB00696	6137		0.97	1.03	1.05	0.98					0.615	0.9118	0.6169	0.9961	0.5313	0.2687	0.7063	0.269	0.9985	0.9961	0.8594	0.2061	0.4789	0.9856		0.9982	1.0183	1.0301	0.9857		100	100	100	100		Amino Acid	Methionine, Cysteine, SAM and Taurine Metabolism	415	63-68-3	2526	150.058
	358			N-acetylmethionine	LC/MS polar	1589	C02712	HMDB11745	448580		0.97	0.83	1.34	1.56					0.8801	0.9367	0.2252	0.9961	0.1555	0.1023	0.0158	0.0134	0.3336	0.9695	0.0078	0.0037	0.4491	0.9856		1.3091	0.8367	1.3439	1.0039		100	100	100	100		Amino Acid	Methionine, Cysteine, SAM and Taurine Metabolism	1083	65-82-7	1155	190.054
	359			N-formylmethionine	LC/MS neg	2829	C03145	HMDB01015	439750		1.02	0.94	0.83	0.9					0.9212	0.9443	0.5976	0.9961	0.1286	0.09	0.3621	0.1664	0.7613	0.988	0.0882	0.0308	0.6575	0.9856		0.9365	1.0354	0.9174	1.1061		100	100	100	100		Amino Acid	Methionine, Cysteine, SAM and Taurine Metabolism	194	4289-98-9	1543.8	176.039
	360			S-methylmethionine	LC/MS pos early	38127	C05319	HMDB38670	458		0.9	0.78	2.08	2.38					0.971	0.9443	0.6634	0.9961	0.013	0.0144	0.0039	0.0042	0.7777	0.988	0.0003	0.0002	0.7387	0.9856		1.1539	0.4846	1.2815	0.6174		90	70	90	40		Amino Acid	Methionine, Cysteine, SAM and Taurine Metabolism	100002183	3493-12-07	2555	164.074
	361			methionine sulfone	LC/MS pos early	44878			69961		0.96	1.03	1.75	1.65					0.7208	0.9367	0.819	0.9961	1.2322e-05	3.7119e-05	7.4014e-05	0.0001	0.9274	0.988	7.1095e-08	1.018e-07	0.6786	0.9856		1.0796	0.6558	1.1218	0.6396		90	20	90	0		Amino Acid	Methionine, Cysteine, SAM and Taurine Metabolism	100004635	820-10-0	1250	182.048
	362			methionine sulfoxide	LC/MS pos early	18374	C02989	HMDB02005	158980		0.96	1.11	0.8	0.69					0.6115	0.9118	0.3813	0.9961	0.1772	0.1138	0.0087	0.008	0.7929	0.988	0.0058	0.0029	0.3292	0.9856		0.8566	1.2373	0.8908	1.1165		100	100	100	100		Amino Acid	Methionine, Cysteine, SAM and Taurine Metabolism	100000039	3226-65-1	1272	166.053
	370			2,3-dihydroxy-5-methylthio-4-pentenoate (DMTPA)*	LC/MS neg	62805					1.15	0.79	1.48	2.16					0.2576	0.8899	0.1458	0.9961	0.0356	0.0327	2.6038e-05	5.2582e-05	0.8134	0.988	1.7422e-05	1.6317e-05	0.0704	0.9856		1.0809	0.5003	0.9363	0.6326		90	30	70	70		Amino Acid	Methionine, Cysteine, SAM and Taurine Metabolism	100020893		1156	177.023
	374			cystathionine	LC/MS pos early	15705	C02291	HMDB00099	439258		1	1.03	1.35	1.3					0.5815	0.9118	0.8556	0.9961	0.2527	0.1502	0.1334	0.0751	0.6043	0.9782	0.0644	0.0238	0.7935	0.9887		1.2378	0.952	1.2433	0.9236		100	100	100	100		Amino Acid	Methionine, Cysteine, SAM and Taurine Metabolism	310	535-34-2	2270	223.075
	376			cysteine	LC/MS pos early	1868	C00097	HMDB00574	5862		1.01	1.17	1.48	1.28					0.3673	0.9003	0.3639	0.9961	0.1223	0.0865	0.1238	0.0706	0.2033	0.9695	0.0318	0.0129	0.9963	0.9979		1.2817	1.001	1.2676	0.8569		100	100	100	100		Amino Acid	Methionine, Cysteine, SAM and Taurine Metabolism	800	52-90-4;56-89-3	1475	122.027
	379			S-methylcysteine sulfoxide	LC/MS pos early	43378		HMDB29432	82142		1.41	1.06	2.54	3.37					0.0829	0.8661	0.8037	0.9961	0.0001	0.0003	1.2304e-06	3.7294e-06	0.1589	0.9695	2.1633e-08	3.3911e-08	0.2854	0.9856		1.2195	0.3617	0.8679	0.3414		100	10	90	0		Amino Acid	Methionine, Cysteine, SAM and Taurine Metabolism	100002927	6853-87-8	900	152.038
	381			cysteine s-sulfate	LC/MS pos early	22176	C05824	HMDB00731	115015		0.86	0.75	1.08	1.26					0.8553	0.9367	0.2648	0.9961	0.5556	0.2763	0.7252	0.2723	0.3581	0.9695	0.8658	0.2073	0.5064	0.9856		1.079	0.8591	1.2479	1.1524		100	100	100	100		Amino Acid	Methionine, Cysteine, SAM and Taurine Metabolism	100000808	1637-71-4	565	201.984
	382			cystine	LC/MS pos early	56	C00491	HMDB00192	67678		1.04	1.05	0.75	0.74					0.385	0.9003	0.8095	0.9961	0.0086	0.0105	0.039	0.0277	0.4326	0.9695	0.0013	0.0008	0.6553	0.9856		0.9014	1.213	0.8671	1.1568		100	100	100	100		Amino Acid	Methionine, Cysteine, SAM and Taurine Metabolism	279	56-89-3	2000	241.031
	390			hypotaurine	LC/MS polar	590	C00519	HMDB00965	107812		1.44	0.74	0.84	1.65					0.2259	0.8899	0.2572	0.9961	0.4774	0.2488	0.1045	0.062	0.9547	0.9927	0.5072	0.1352	0.1006	0.9856		1.2416	0.7506	0.8613	1.0204		70	50	60	60		Amino Acid	Methionine, Cysteine, SAM and Taurine Metabolism	358	300-84-5	2763.4	108.012
	391			taurine	LC/MS pos early	2125	C00245	HMDB00251	1123		1.14	1.15	1.31	1.3					0.8708	0.9367	0.3342	0.9961	0.1019	0.0755	0.3935	0.1778	0.4245	0.9695	0.0806	0.0287	0.568	0.9856		1.2917	0.9973	1.1306	0.8646		100	100	100	100		Amino Acid	Methionine, Cysteine, SAM and Taurine Metabolism	512	107-35-7	660	126.022
	392			N-acetyltaurine	LC/MS neg	48187			159864		1.12	0.96	1.47	1.71					0.5554	0.9118	0.784	0.9961	0.0106	0.0124	0.001	0.0013	0.8228	0.988	8.4685e-05	6.7079e-05	0.5417	0.9856		1.4621	0.8528	1.3002	0.8859		100	100	100	100		Amino Acid	Methionine, Cysteine, SAM and Taurine Metabolism	100005466		800	166.018
	398		Urea cycle; Arginine and Proline Metabolism	arginine	LC/MS pos early	1638	C00062	HMDB00517	232		0.93	1.08	1.43	1.24					0.5842	0.9118	0.3914	0.9961	0.0013	0.0021	0.0456	0.0316	0.8249	0.988	0.0004	0.0003	0.3221	0.9856		1.0868	0.8779	1.1654	0.8133		100	100	100	100		Amino Acid	Urea cycle; Arginine and Proline Metabolism	231	1119-34-2	2825	175.119
	400			urea	LC/MS pos early	1670	C00086	HMDB00294	1176		1.07	1.02	0.7	0.73					0.5931	0.9118	0.745	0.9961	0.0043	0.0059	0.0074	0.007	0.5438	0.9782	0.0002	0.0001	0.882	0.9936		0.8476	1.1639	0.7902	1.1361		100	100	100	100		Amino Acid	Urea cycle; Arginine and Proline Metabolism	533	57-13-6	700	121.072
	402			ornithine	LC/MS pos early	1493	C00077	HMDB03374	6262		0.98	0.99	0.64	0.64					0.9588	0.9443	0.827	0.9961	0.0005	0.001	0.0002	0.0004	0.9061	0.988	2.6167e-06	2.8651e-06	0.8485	0.991		0.7652	1.2014	0.781	1.2181		100	100	100	100		Amino Acid	Urea cycle; Arginine and Proline Metabolism	444	3184-13-2	2800	133.097
	404			3-amino-2-piperidone	LC/MS pos early	62853		HMDB00323	5200225		1.08	1.13	1.07	1.02					0.962	0.9443	0.5828	0.9961	0.8345	0.3718	0.7691	0.2826	0.6727	0.9822	0.9522	0.224	0.7225	0.9856		0.9233	0.9034	0.8574	0.8009		70	80	50	40		Amino Acid	Urea cycle; Arginine and Proline Metabolism	100020361	1892-22-4	2065	115.087
	406			2-oxoarginine*	LC/MS pos early	55072	C03771	HMDB04225	558		1.03	1.02	0.95	0.96					0.7744	0.9367	0.8747	0.9961	0.4908	0.2536	0.5747	0.2314	0.7534	0.988	0.378	0.1052	0.9273	0.9936		0.9865	1.0288	0.9606	1.0061		100	100	100	100		Amino Acid	Urea cycle; Arginine and Proline Metabolism	100002784	3715-10-04	1760	174.087
	407			citrulline	LC/MS pos early	2132	C00327	HMDB00904	9750		0.98	1.12	0.98	0.86					0.7099	0.9367	0.1255	0.9961	0.861	0.3785	0.041	0.0288	0.4042	0.9695	0.1132	0.0378	0.1778	0.9856		0.9328	1.0907	0.9561	0.9719		100	100	100	100		Amino Acid	Urea cycle; Arginine and Proline Metabolism	391	372-75-8	1520	176.103
	408			homoarginine	LC/MS pos early	22137	C01924	HMDB00670	9085		1.05	1.16	2.99	2.71					0.5129	0.9118	0.1257	0.9961	2.4e-14	4.22e-13	2.2e-13	2.938e-12	0.1238	0.9695	0	0	0.5254	0.9856		1.5629	0.5757	1.4815	0.4948		100	100	100	100		Amino Acid	Urea cycle; Arginine and Proline Metabolism	100000961	156-86-5	2882	189.135
	410			proline	LC/MS pos early	1898	C00148	HMDB00162	145742		0.95	1	1.02	0.97					0.5295	0.9118	0.9073	0.9961	0.885	0.3846	0.712	0.2698	0.5981	0.9782	0.8737	0.2082	0.7164	0.9856		0.9768	1.0056	1.0236	1.0052		100	100	100	100		Amino Acid	Urea cycle; Arginine and Proline Metabolism	480	147-85-3	1603	116.071
	413			dimethylarginine (SDMA + ADMA)	LC/MS pos early	36808	C03626	HMDB01539	123831		1.02	1	1.39	1.4					0.7785	0.9367	0.9256	0.9961	1.1394e-05	3.4719e-05	6.3766e-06	1.5293e-05	0.7911	0.988	1.2074e-08	2.0667e-08	0.8943	0.9936		1.2536	0.8948	1.2336	0.8906		100	100	100	100		Amino Acid	Urea cycle; Arginine and Proline Metabolism	100001810	102783-24-4	2850	203.15
	414			N-acetylarginine	LC/MS pos early	33953	C02562	HMDB04620	67427		1.12	1.13	0.63	0.62					0.3754	0.9003	0.3698	0.9961	0.0137	0.0149	0.0133	0.0114	0.2099	0.9695	0.0008	0.0005	0.994	0.9971		0.8175	1.3122	0.7317	1.1573		90	100	70	100		Amino Acid	Urea cycle; Arginine and Proline Metabolism	100001266	155-84-0	2245	217.13
	418			N-acetylcitrulline	LC/MS pos early	48434	C15532	HMDB00856	656979		1.08	1.01	1.03	1.1					0.6625	0.9337	0.9755	0.9961	0.9876	0.4097	0.6516	0.2548	0.774	0.988	0.7577	0.1894	0.741	0.9856		1.0257	0.9332	0.9478	0.9225		90	100	100	100		Amino Acid	Urea cycle; Arginine and Proline Metabolism	100001577	33965-42-3	1010	218.114
	420			N-delta-acetylornithine	LC/MS neg	43249			9920500		0.94	0.91	0.98	1.02					0.813	0.9367	0.5585	0.9961	0.777	0.3558	0.947	0.328	0.5615	0.9782	0.8781	0.2089	0.8047	0.991		0.9964	0.9808	1.0578	1.079		100	100	100	100		Amino Acid	Urea cycle; Arginine and Proline Metabolism	100004523		858	173.093
	425			trans-4-hydroxyproline	LC/MS pos early	32306	C01157	HMDB00725	5810		1.12	0.94	0.67	0.8					0.2988	0.8899	0.5576	0.9961	0.0004	0.0007	0.028	0.021	0.7456	0.988	9.1896e-05	7.2025e-05	0.2521	0.9856		0.8574	1.0723	0.7643	1.1415		100	100	100	100		Amino Acid	Urea cycle; Arginine and Proline Metabolism	1001	51-35-4	1064	132.066
	427			pro-hydroxy-pro	LC/MS pos early	35127		HMDB06695	11673055		1.2	0.94	1.38	1.76					0.1001	0.8661	0.8105	0.9961	0.0861	0.0652	0.0007	0.001	0.3134	0.9695	0.0005	0.0003	0.181	0.9856		1.5713	0.8918	1.3073	0.9496		100	100	100	100		Amino Acid	Urea cycle; Arginine and Proline Metabolism	100001167	18684-24-7	2128	229.118
	430			N-methylproline	LC/MS pos early	37431			557		0.63	0.82	0.7	0.54					0.0445	0.8258	0.4136	0.9961	0.225	0.1381	0.0176	0.0145	0.047	0.9695	0.0124	0.0056	0.3808	0.9856		0.6932	1.275	1.098	1.5588		90	100	100	100		Amino Acid	Urea cycle; Arginine and Proline Metabolism	100001956	475-11-6	1335	130.086
	431			N,N,N-trimethyl-alanylproline betaine (TMAP)	LC/MS pos early	62947					0.96	0.9	1.02	1.09					0.8275	0.9367	0.4864	0.9961	0.9651	0.4046	0.6628	0.2574	0.5182	0.9782	0.7813	0.1926	0.7343	0.9856		1.0578	0.9749	1.0986	1.082		100	100	100	100		Amino Acid	Urea cycle; Arginine and Proline Metabolism	100020217		2470	229.155
	433			N-monomethylarginine	LC/MS pos early	43586	C03884	HMDB29416	132862		0.93	0.99	1.89	1.78					0.5185	0.9118	0.9412	0.9961	1.5182e-06	5.7494e-06	8.9758e-06	2.0194e-05	0.6106	0.9783	3.8468e-09	7.4395e-09	0.6853	0.9856		1.5272	0.8596	1.6439	0.8713		100	100	100	100		Amino Acid	Urea cycle; Arginine and Proline Metabolism	100004488	53308-83-1	2845	189.135
	434			argininate*	LC/MS pos early	57461		HMDB03148	160437		0.57	1.29	0.42	0.19					0.289	0.8899	0.1825	0.9961	0.0076	0.0096	6.6648e-06	1.564e-05	0.8425	0.988	1.6244e-06	1.8607e-06	0.0936	0.9856		0.1889	1.0129	0.3327	0.7861		10	90	20	80		Amino Acid	Urea cycle; Arginine and Proline Metabolism	100002769	157-07-3	2150	176.103
	439		Creatine Metabolism	guanidinoacetate	LC/MS pos early	43802	C00581	HMDB00128	763		1.26	1.2	0.95	0.99					0.0551	0.8661	0.0827	0.9961	0.4779	0.2488	0.6067	0.2421	0.0115	0.9695	0.3877	0.1071	0.8896	0.9936		1.1379	1.1455	0.9012	0.9515		100	100	100	100		Amino Acid	Creatine Metabolism	344	352-97-6	1937	118.061
	440			creatine	LC/MS pos early	27718	C00300	HMDB00064	586		1.05	1.03	0.94	0.97					0.651	0.9273	0.7318	0.9961	0.3935	0.2129	0.4564	0.1986	0.5743	0.9782	0.2606	0.077	0.938	0.9936		0.9998	1.0353	0.9531	1.0092		100	100	100	100		Amino Acid	Creatine Metabolism	1221	57-00-1	1947	132.077
	441			creatinine	LC/MS pos early	513	C00791	HMDB00562	588		1.05	0.98	1.12	1.2					0.3782	0.9003	0.7359	0.9961	0.09	0.068	0.0052	0.0053	0.6985	0.988	0.002	0.0011	0.3894	0.9856		1.1385	0.9523	1.0835	0.9707		100	100	100	100		Amino Acid	Creatine Metabolism	275	60-27-5	2055	114.066
	442			creatine phosphate	LC/MS polar	33951	C02305	HMDB01511	587		0.93	1.21	1.38	1.06					0.7954	0.9367	0.6309	0.9961	0.2865	0.1669	0.7389	0.2751	0.8754	0.988	0.3228	0.0919	0.6011	0.9856		1.2212	1.1483	1.3121	0.949		80	90	100	80		Amino Acid	Creatine Metabolism	100000112	922-32-7	3831	210.029
	450		Polyamine Metabolism	spermidine	LC/MS pos early	485	C00315	HMDB01257	1102		1.07	0.42	0.91	2.31					0.7332	0.9367	0.044	0.9961	0.6312	0.3048	0.0322	0.0234	0.0942	0.9695	0.0631	0.0234	0.2255	0.9856		1.5108	0.6527	1.4059	1.5524		100	100	100	100		Amino Acid	Polyamine Metabolism	50	124-20-9	3355	146.165
	458			5-methylthioadenosine (MTA)	LC/MS pos early	1419	C00170	HMDB01173	439176		1.12	1.03	0.84	0.91					0.5146	0.9118	0.7749	0.9961	0.1311	0.0905	0.2477	0.1228	0.5077	0.9782	0.0624	0.0232	0.7951	0.9887		0.9666	1.068	0.8639	1.0335		100	100	100	100		Amino Acid	Polyamine Metabolism	212	2457-80-9	2752	298.097
	459			N-acetylputrescine	LC/MS pos early	37496	C02714	HMDB02064	122356		1.06	1.16	2.06	1.89					0.9403	0.9443	0.5362	0.9961	4.8194e-05	0.0001	0.0002	0.0004	0.6236	0.9783	4.5133e-07	5.7444e-07	0.7001	0.9856		1.2047	0.6381	1.1348	0.5504		90	50	90	70		Amino Acid	Polyamine Metabolism	192	18233-70-0	2230	131.118
	463			4-acetamidobutanoate	LC/MS pos early	1558	C02946	HMDB03681	18189		1.01	1.03	0.92	0.89					0.8398	0.9367	0.8944	0.9961	0.5181	0.2641	0.5638	0.2287	0.8129	0.988	0.3882	0.1071	0.9608	0.9936		0.8111	0.9064	0.8055	0.8801		80	90	80	80		Amino Acid	Polyamine Metabolism	1113	3025-96-5	1350	146.081
	465			(N(1) + N(8))-acetylspermidine	LC/MS pos early	57814					1.12	1.01	2.6	2.9					0.3774	0.9003	0.8211	0.9961	1.2239e-08	8.7685e-08	1.7071e-09	1.0069e-08	0.4329	0.9695	6.99e-13	2.892e-12	0.6405	0.9856		1.9088	0.6585	1.704	0.6545		100	100	100	100		Amino Acid	Polyamine Metabolism	100016038		3080	188.176
	468		Guanidino and Acetamido Metabolism	4-guanidinobutanoate	LC/MS pos early	15681	C01035	HMDB03464	500		0.76	1.02	0.65	0.48					0.4722	0.9016	0.8757	0.9961	0.053	0.0445	0.0066	0.0063	0.6898	0.988	0.0014	0.0008	0.5358	0.9856		0.7078	1.4732	0.9311	1.4433		100	100	70	100		Amino Acid	Guanidino and Acetamido Metabolism	100000096	463-003;463-00-3	2320	146.092
	472		Glutathione Metabolism	glutathione, oxidized (GSSG)	LC/MS pos early	27727	C00127	HMDB03337	65359		0.85	0.49	1.03	1.78					0.4877	0.9016	0.0859	0.9961	0.4976	0.2566	0.0887	0.0536	0.0896	0.9695	0.0937	0.0325	0.4565	0.9856		1.312	0.7351	1.5456	1.4974		100	100	100	100		Amino Acid	Glutathione Metabolism	448	103239-24-3	2667	613.159
	475			cysteine-glutathione disulfide	LC/MS pos early	35159		HMDB00656	4247235		1.02	0.76	0.88	1.17					0.9405	0.9443	0.1406	0.9961	0.5453	0.2722	0.3379	0.1586	0.3182	0.9695	0.8001	0.1966	0.2708	0.9856		1.1116	0.9483	1.0921	1.2463		100	100	100	100		Amino Acid	Glutathione Metabolism	100001437	13081-14-6	2465	427.095
	479			cysteinylglycine disulfide*	LC/MS pos early	62103		HMDB00709			1.06	1.25	1.48	1.26					0.5384	0.9118	0.1313	0.9961	0.0835	0.064	0.3969	0.179	0.1345	0.9695	0.0703	0.0256	0.5182	0.9856		1.1341	0.9003	1.0655	0.7223		90	100	90	80		Amino Acid	Glutathione Metabolism	100002466	70555-24-7	2547	298.053
	481			5-oxoproline	LC/MS neg	1494	C01879	HMDB00267	7405		1.02	1.07	0.93	0.89					0.8037	0.9367	0.2889	0.9961	0.3189	0.1826	0.0745	0.0462	0.3544	0.9695	0.0516	0.0196	0.5628	0.9856		0.9253	1.0395	0.9052	0.9687		100	100	100	100		Amino Acid	Glutathione Metabolism	1021	98-79-3	738.5	128.035
	482			2-aminobutyrate	LC/MS pos early	42374	C02261	HMDB00650	439691		0.88	1.05	1.9	1.6					0.303	0.8899	0.6989	0.9961	1.3243e-06	5.3899e-06	0.0001	0.0002	0.646	0.9803	1.9415e-08	3.1168e-08	0.3171	0.9856		1.4964	0.9336	1.6964	0.8912		100	100	100	100		Amino Acid	Glutathione Metabolism	1128	1492-24-6	2059	104.071
	484			2-hydroxybutyrate/2-hydroxyisobutyrate	LC/MS polar	52281					0.85	0.99	1.09	0.93					0.2648	0.8899	0.9609	0.9961	0.952	0.4023	0.2601	0.1276	0.4087	0.9695	0.3999	0.1097	0.4486	0.9856		0.9345	1.0024	1.1007	1.0085		100	100	100	100		Amino Acid	Glutathione Metabolism	100008928		1258	103.04
	486			ophthalmate	LC/MS pos early	34592		HMDB05765	7018721		0.99	0.5	4.75	9.47					0.456	0.9016	0.3206	0.9961	8.9945e-06	2.8052e-05	4.1291e-06	1.0557e-05	0.2212	0.9695	7.6137e-09	1.3339e-08	0.8588	0.991		1.0953	0.1157	1.1038	0.2325		80	10	100	20		Amino Acid	Glutathione Metabolism	100001311	495-27-2	2085	290.135
	530	Peptide	Gamma-glutamyl Amino Acid	gamma-glutamylalanine	LC/MS pos early	37063		HMDB29142	440103		0.86	0.98	1.33	1.16					0.2983	0.8899	0.7584	0.9961	0.0634	0.0515	0.2497	0.1236	0.3408	0.9695	0.0357	0.0143	0.6013	0.9856		1.1045	0.9482	1.2858	0.9659		100	100	100	100		Peptide	Gamma-glutamyl Amino Acid	100001843	5875-41-2	1986	219.098
	532			gamma-glutamylglutamate	LC/MS pos early	36738	C05282	HMDB11737	92865		1.1	1.06	1.17	1.21					0.2727	0.8899	0.7837	0.9961	0.9318	0.3971	0.4574	0.1986	0.3321	0.9695	0.641	0.1651	0.5575	0.9856		1.3256	1.0961	1.2028	1.0298		100	100	100	100		Peptide	Gamma-glutamyl Amino Acid	331	1116-22-9	1775	277.103
	533			gamma-glutamylglutamine	LC/MS pos early	2730	C05283	HMDB11738	150914		1	1.12	1.04	0.93					0.9715	0.9443	0.1435	0.9961	0.6171	0.3001	0.3459	0.1616	0.286	0.9695	0.7518	0.1885	0.3089	0.9856		0.9545	1.0273	0.9533	0.9152		100	100	100	100		Peptide	Gamma-glutamyl Amino Acid	1140	10148-81-9	1430	276.119
	534			gamma-glutamylglycine	LC/MS pos early	33949		HMDB11667	165527		1.09	1	0.86	0.95					0.2763	0.8899	0.9898	0.9977	0.0932	0.0702	0.5314	0.2196	0.4343	0.9695	0.1043	0.0354	0.4448	0.9856		1.015	1.069	0.9276	1.0734		100	100	100	100		Peptide	Gamma-glutamyl Amino Acid	100001294	1948-29-4	1535	205.082
	535			gamma-glutamylhistidine	LC/MS pos early	18245			7017195		1.07	1.06	0.9	0.9					0.4851	0.9016	0.4714	0.9961	0.1958	0.1227	0.1884	0.0996	0.3176	0.9695	0.0682	0.025	0.9874	0.9971		0.9837	1.0885	0.9236	1.0226		100	100	100	100		Peptide	Gamma-glutamyl Amino Acid	1235	37460-15-4	2740	285.119
	536			gamma-glutamylisoleucine*	LC/MS pos early	34456		HMDB11170	14253342		0.99	1.05	0.86	0.82					0.9512	0.9443	0.5916	0.9961	0.0786	0.0613	0.028	0.021	0.6724	0.9822	0.0063	0.0031	0.7364	0.9856		0.9072	1.1104	0.9155	1.0585		100	100	100	100		Peptide	Gamma-glutamyl Amino Acid	100001485		2940	261.144
	537			gamma-glutamylleucine	LC/MS pos early	18369		HMDB11171	151023		0.91	0.99	0.88	0.81					0.349	0.8922	0.9633	0.9961	0.1547	0.1022	0.024	0.0186	0.4861	0.9782	0.0106	0.0049	0.5273	0.9856		0.8826	1.0883	0.9666	1.0957		100	100	100	100		Peptide	Gamma-glutamyl Amino Acid	1268	2566-39-4	2991	261.144
	538			gamma-glutamyl-alpha-lysine	LC/MS pos early	55015			65254		1.04	1.01	1.36	1.4					0.4792	0.9016	0.8392	0.9961	0.004	0.0056	0.001	0.0013	0.5198	0.9782	3.6156e-05	3.1303e-05	0.7202	0.9856		1.2834	0.9196	1.2392	0.9108		100	100	100	100		Peptide	Gamma-glutamyl Amino Acid	100010901		2784	276.155
	539			gamma-glutamyl-epsilon-lysine	LC/MS pos early	33934		HMDB03869	7015685		1.06	0.99	1.56	1.66					0.4041	0.9016	0.9695	0.9961	0.0481	0.0409	0.0072	0.0068	0.5364	0.9782	0.0014	0.0008	0.5724	0.9856		1.4776	0.8884	1.4004	0.8973		100	100	100	100		Peptide	Gamma-glutamyl Amino Acid	100001262	17105-15-6	2725	276.155
	540			gamma-glutamylmethionine	LC/MS pos early	44872		HMDB29155	7009567		0.98	1.07	1.21	1.11					0.9068	0.9443	0.4957	0.9961	0.1789	0.1145	0.4286	0.1897	0.5721	0.9782	0.1334	0.0437	0.6891	0.9856		1.0928	0.9854	1.1104	0.9203		100	100	100	100		Peptide	Gamma-glutamyl Amino Acid	100001313	17663-87-5	2640	279.101
	541			gamma-glutamylphenylalanine	LC/MS pos early	33422		HMDB00594	111299		1.07	0.99	0.95	1.03					0.4804	0.9016	0.9185	0.9961	0.3839	0.2094	0.9482	0.328	0.6688	0.9822	0.5075	0.1352	0.5675	0.9856		0.9873	0.9619	0.9237	0.9751		100	100	100	100		Peptide	Gamma-glutamyl Amino Acid	100000491	7432-24-8	2992	295.129
	542			gamma-glutamylthreonine	LC/MS pos early	33364		HMDB29159	76078708		0.98	1.09	0.75	0.68					0.87	0.9367	0.438	0.9961	0.0123	0.0139	0.0025	0.0028	0.5064	0.9782	0.0002	0.0001	0.664	0.9856		0.8366	1.2315	0.8504	1.1271		100	100	100	100		Peptide	Gamma-glutamyl Amino Acid	100001314	5652-48-2	1750	249.108
	543			gamma-glutamyltryptophan	LC/MS neg	33947		HMDB29160	3989307		1.24	1.07	1.24	1.44					0.1566	0.8763	0.5238	0.9961	0.2383	0.1436	0.0529	0.0354	0.1481	0.9695	0.0297	0.0121	0.5738	0.9856		1.3692	0.9532	1.1001	0.887		100	100	100	100		Peptide	Gamma-glutamyl Amino Acid	100001295	66471-20-3	1960	332.125
	544			gamma-glutamyltyrosine	LC/MS pos early	2734		HMDB11741	94340		1.15	1.07	0.88	0.95					0.3047	0.8899	0.6817	0.9961	0.148	0.0987	0.4006	0.1803	0.3105	0.9695	0.1083	0.0363	0.6598	0.9856		1.0487	1.1065	0.9119	1.0327		100	100	100	100		Peptide	Gamma-glutamyl Amino Acid	1102	7432-23-7	2518	311.124
	545			gamma-glutamylvaline	LC/MS pos early	43829		HMDB11172	7015683		1.06	1.07	0.74	0.74					0.3258	0.8899	0.4598	0.9961	0.0015	0.0025	0.003	0.0034	0.2256	0.9695	4.015e-05	3.4165e-05	0.8612	0.991		0.8822	1.1987	0.8295	1.1201		100	100	100	100		Peptide	Gamma-glutamyl Amino Acid	100001126	2746-34-1	2700	247.129
	547			gamma-glutamylcitrulline*	LC/MS pos early	62104					1.03	1.13	1.12	1.03					0.5871	0.9118	0.3051	0.9961	0.5655	0.2799	0.9308	0.3235	0.2688	0.9695	0.6398	0.1651	0.7297	0.9856		1.1004	1.0721	1.0657	0.9501		100	100	100	100		Peptide	Gamma-glutamyl Amino Acid	100020241		1644	305.146
	838		Dipeptide	prolylglycine	LC/MS pos early	40703		HMDB11178	6426709		0.97	0.9	0.92	0.98					0.7691	0.9367	0.3912	0.9961	0.4289	0.2285	0.7183	0.2712	0.6882	0.988	0.7593	0.1894	0.416	0.9856		0.862	0.8755	0.8928	0.974		80	70	70	100		Peptide	Dipeptide	100003674	2578-57-6	2136	173.092
	1020		Acetylated Peptides	phenylacetylglycine	LC/MS pos early	33945	C05598	HMDB00821	68144		1.04	1.33	0.73	0.57					0.4783	0.9016	0.347	0.9961	0.0407	0.0361	0.0239	0.0186	0.2456	0.9695	0.0031	0.0017	0.8682	0.9936		0.8753	1.539	0.8451	1.1582		100	100	100	100		Peptide	Acetylated Peptides	100001275	500-98-1	2317	194.081
	1049	Carbohydrate	Glycolysis, Gluconeogenesis, and Pyruvate Metabolism	1,5-anhydroglucitol (1,5-AG)	LC/MS neg	20675	C07326	HMDB02712	64960		1.04	1.07	0.89	0.87					0.6637	0.9337	0.4965	0.9961	0.1637	0.1064	0.1035	0.0616	0.4313	0.9695	0.0354	0.0142	0.8614	0.991		0.9294	1.0673	0.8941	1.0012		100	100	100	100		Carbohydrate	Glycolysis, Gluconeogenesis, and Pyruvate Metabolism	100000580	154-58-5	802	163.061
	1052			glucose	LC/MS polar	20488	C00031	HMDB00122	79025		0.94	1	0.9	0.84					0.4389	0.9016	0.9175	0.9961	0.1796	0.1147	0.0303	0.0224	0.6343	0.9784	0.0147	0.0065	0.5344	0.9856		0.8899	1.0549	0.9475	1.0497		100	100	100	100		Carbohydrate	Glycolysis, Gluconeogenesis, and Pyruvate Metabolism	572	50-99-7	2342	179.056
	1060			2,3-diphosphoglycerate	LC/MS neg	15664	C01159	HMDB01294	186004		1.17	0.52	0.32	0.72					0.7381	0.9367	0.4618	0.9961	0.7313	0.3419	0.9518	0.3287	0.4497	0.9744	0.8413	0.2031	0.7752	0.988		1.0264	1.422	0.8752	2.7134		70	50	90	50		Carbohydrate	Glycolysis, Gluconeogenesis, and Pyruvate Metabolism	1227	102783-53-9	555	264.952
	1066			3-phosphoglycerate	LC/MS pos early	1414	C00597	HMDB00807	724		0.69	0.73	0.78	0.72					0.0445	0.8258	0.283	0.9961	0.5793	0.2854	0.1296	0.0733	0.0312	0.9695	0.1443	0.0469	0.4876	0.9856		0.7555	1.0429	1.1005	1.4198		90	100	100	100		Carbohydrate	Glycolysis, Gluconeogenesis, and Pyruvate Metabolism	132	80731-10-8	590	187
	1068			pyruvate	LC/MS polar	48990	C00022	HMDB00243	1060		1.07	0.98	0.76	0.83					0.7765	0.9367	0.9327	0.9961	0.0991	0.0742	0.1945	0.1018	0.8878	0.988	0.0399	0.0157	0.7945	0.9887		0.8765	1.0575	0.8221	1.083		100	100	100	100		Carbohydrate	Glycolysis, Gluconeogenesis, and Pyruvate Metabolism	823	127-17-3	1083	87.0088
	1069			lactate	LC/MS polar	527	C00186	HMDB00190	612		0.83	0.82	1.07	1.08					0.2028	0.8899	0.2524	0.9961	0.8145	0.3678	0.9191	0.3218	0.0905	0.9695	0.8121	0.1982	0.925	0.9936		0.9891	0.9118	1.1906	1.1081		100	100	100	100		Carbohydrate	Glycolysis, Gluconeogenesis, and Pyruvate Metabolism	482	79-33-4	1468.8	89.0244
	1072			glycerate	LC/MS polar	1572	C00258	HMDB00139	752		1.04	1.15	0.7	0.63					0.7085	0.9367	0.2447	0.9961	0.0106	0.0124	0.0012	0.0016	0.2775	0.9695	9.6705e-05	7.5397e-05	0.5724	0.9856		0.8019	1.2672	0.7698	1.1005		100	100	100	100		Carbohydrate	Glycolysis, Gluconeogenesis, and Pyruvate Metabolism	1052	600-19-1	2070.4	105.019
	1091		Pentose Metabolism	ribitol	LC/MS polar	15772	C00474	HMDB00508	6912		0.95	1.09	1.41	1.22					0.8201	0.9367	0.6088	0.9961	0.0439	0.0384	0.1875	0.0993	0.8402	0.988	0.0204	0.0087	0.6014	0.9856		0.7957	0.6522	0.8375	0.5957		50	20	50	20		Carbohydrate	Pentose Metabolism	100000406	488-81-3	1789.6	151.061
	1092			ribonate	LC/MS polar	27731	C01685	HMDB00867	5460677		0.74	0.96	0.83	0.64					0.1851	0.8899	0.8325	0.9961	0.1447	0.0973	0.0125	0.0109	0.2761	0.9695	0.0061	0.003	0.4263	0.9856		0.7204	1.1282	0.9682	1.1713		100	100	90	100		Carbohydrate	Pentose Metabolism	100001007	5336-08-03	2425	165.04
	1096			xylose	LC/MS polar	15581	C00181	HMDB00098	135191		0.91	1.37	1.09	0.72					0.8831	0.9367	0.1691	0.9961	0.9988	0.4137	0.2181	0.1109	0.28	0.9695	0.3819	0.1059	0.3807	0.9856		0.7182	0.9951	0.7903	0.7269		70	90	70	60		Carbohydrate	Pentose Metabolism	826	609-06-3	1727	195.051
	1106			arabitol/xylitol	LC/MS polar	48885	C01904		6912		1	0.97	0.89	0.92					0.8336	0.9367	0.8306	0.9961	0.2299	0.1398	0.4323	0.191	0.9978	0.9961	0.1628	0.0518	0.7644	0.988		0.9349	1.0121	0.9358	1.0487		100	100	100	100		Carbohydrate	Pentose Metabolism	100006430		1932.4	151.061
	1112			arabonate/xylonate	LC/MS polar	48255					1.07	1.04	0.85	0.88					0.9985	0.9504	0.7084	0.9961	0.3342	0.1893	0.1842	0.0983	0.7903	0.988	0.1077	0.0363	0.7924	0.9887		1.0356	1.1751	0.9661	1.1315		100	100	100	100		Carbohydrate	Pentose Metabolism	100006115		2700	165.04
	1116			ribulonate/xylulonate/lyxonate*	LC/MS polar	61858					0.95	1.05	0.96	0.87					0.5489	0.9118	0.6469	0.9961	0.5318	0.2687	0.098	0.0588	0.9199	0.988	0.1082	0.0363	0.4554	0.9856		0.9232	1.065	0.9724	1.0176		100	100	100	100		Carbohydrate	Pentose Metabolism	100019968		2350	165.04
	1168		Fructose, Mannose and Galactose Metabolism	fructose	LC/MS polar	48195	C00095	HMDB00660	5984		1.02	1.17	0.4	0.34					0.7536	0.9367	0.5616	0.9961	0.0031	0.0045	0.0002	0.0004	0.8499	0.988	1.0158e-05	9.8222e-06	0.5275	0.9856		0.6089	1.7746	0.5976	1.5115		100	100	100	100		Carbohydrate	Fructose, Mannose and Galactose Metabolism	878	57-48-7	2065	225.062
	1173			mannitol/sorbitol	LC/MS polar	46142	C00794	HMDB00247	5780		0.8	1.1	0.97	0.71					0.0184	0.7414	0.2992	0.9961	0.7084	0.3335	0.0004	0.0006	0.3231	0.9695	0.0046	0.0023	0.0175	0.9856		0.8041	1.1313	1.0039	1.0317		100	100	100	100		Carbohydrate	Fructose, Mannose and Galactose Metabolism	100001740		2320	181.072
	1174			mannose	LC/MS polar	48153	C00159	HMDB00169	18950		0.98	1.14	1.19	1.03					0.6839	0.9367	0.0947	0.9961	0.0265	0.0256	0.8529	0.3082	0.3619	0.9695	0.0855	0.03	0.1413	0.9856		1.0676	1.0379	1.0917	0.9143		100	100	100	100		Carbohydrate	Fructose, Mannose and Galactose Metabolism	803	3458-28-4	2200	225.062
	1194			galactonate	LC/MS polar	27719	C00880	HMDB00565	128869		1.23	1.08	1.19	1.35					0.2061	0.8899	0.5945	0.9961	0.1656	0.1073	0.037	0.0266	0.2052	0.9695	0.0158	0.0069	0.5989	0.9856		1.2722	0.9407	1.0347	0.868		100	100	100	100		Carbohydrate	Fructose, Mannose and Galactose Metabolism	100001026	299-28-5	3085	195.051
	1226		Aminosugar Metabolism	glucuronate	LC/MS polar	15443	C00191	HMDB00127	444791		1.04	1.06	1.02	1.01					0.9971	0.9504	0.5879	0.9961	0.892	0.3857	0.6816	0.2614	0.7032	0.988	0.8459	0.2035	0.6994	0.9856		1.042	1.0361	1.0023	0.9809		100	100	100	100		Carbohydrate	Aminosugar Metabolism	100000257	207300-70-7	3233.3	193.035
	1237			N-acetylneuraminate	LC/MS pos early	32377	C00270	HMDB00230	439197		0.88	1.11	1.48	1.17					0.1976	0.8899	0.2971	0.9961	0.0046	0.0062	0.5179	0.2157	0.8581	0.988	0.0134	0.006	0.1023	0.9856		1.0504	0.8944	1.1912	0.8051		90	100	100	90		Carbohydrate	Aminosugar Metabolism	1162	131-48-6	660	310.113
	1249			erythronate*	LC/MS polar	42420		HMDB00613	2781043		1.01	1.16	0.61	0.53					0.9973	0.9504	0.1576	0.9961	2.4438e-05	6.7482e-05	2.9391e-07	1.0515e-06	0.3132	0.9695	2.5034e-09	5.1068e-09	0.3155	0.9856		0.7532	1.4133	0.7479	1.2216		100	100	100	100		Carbohydrate	Aminosugar Metabolism	100001320	88759-55-1	2186	135.03
	1251			N-acetylglucosamine/N-acetylgalactosamine	LC/MS pos early	46539		HMDB00215	24139		1.03	1.13	1.45	1.32					0.9308	0.9443	0.5826	0.9961	0.1368	0.0932	0.2986	0.1436	0.6526	0.9803	0.0768	0.0275	0.7431	0.9856		1.0916	0.8259	1.0595	0.7318		80	80	90	60		Carbohydrate	Aminosugar Metabolism	100006435		715	222.097
	1252			N-glycolylneuraminate	LC/MS pos early	37123	C03410	HMDB00833	123802		0.92	0.98	1.43	1.34					0.3303	0.8899	0.9602	0.9961	0.0177	0.0185	0.1559	0.0859	0.512	0.9782	0.0085	0.004	0.4681	0.9856		1.1878	0.8833	1.2939	0.9041		100	100	100	100		Carbohydrate	Aminosugar Metabolism	100001491	1113-83-3	636	326.108
	1253		Advanced Glycation End-product	N6-carboxymethyllysine	LC/MS pos early	36713			123800		0.81	0.96	0.93	0.79					0.164	0.8763	0.7151	0.9961	0.8265	0.3714	0.211	0.1086	0.2141	0.9695	0.2977	0.086	0.4615	0.9856		0.8298	1.0535	1.0209	1.0975		100	100	100	100		Carbohydrate	Advanced Glycation End-product	100001768	5746-04-03	2500	205.118
	1257	Energy	TCA Cycle	citrate	LC/MS neg	1564	C00158	HMDB00094	311		1.01	0.9	1.11	1.25					0.8855	0.9367	0.06	0.9961	0.0403	0.0359	0.0002	0.0003	0.212	0.9695	7.1647e-05	5.7362e-05	0.1487	0.9856		1.0739	0.8615	1.0614	0.9551		100	100	100	100		Energy	TCA Cycle	1124	77-92-9	582	191.02
	1259			aconitate [cis or trans]	LC/MS neg	46173					1.04	0.88	0.83	0.98					0.884	0.9367	0.2942	0.9961	0.102	0.0755	0.6436	0.2531	0.5205	0.9782	0.1381	0.0451	0.3973	0.9856		0.9517	0.9668	0.9153	1.1004		100	100	100	100		Energy	TCA Cycle	100001359		580	173.009
	1261			isocitrate	LC/MS pos early	12110	C00311	HMDB00193	1198		0.84	0.99	0.64	0.54					0.5408	0.9118	0.9956	0.9977	0.0472	0.0402	0.0111	0.0098	0.6678	0.9822	0.0019	0.0011	0.6622	0.9856		0.6038	1.1115	0.7181	1.1235		60	90	50	90		Energy	TCA Cycle	1206	20226-99-7	773	210.061
	1262			isocitric lactone	LC/MS polar	54724			98259		0.67	1.13	1.7	1.01					0.3485	0.8922	0.6915	0.9961	0.2361	0.1429	0.8854	0.3143	0.6997	0.988	0.4586	0.1242	0.3462	0.9856		1.0497	1.0431	1.5703	0.9239		80	80	100	100		Energy	TCA Cycle	100009239	4702-32-3	2970	173.009
	1263			alpha-ketoglutarate	LC/MS polar	528	C00026	HMDB00208	51		1.07	0.83	0.59	0.76					0.4201	0.9016	0.3395	0.9961	0.0012	0.0021	0.0939	0.0566	0.9147	0.988	0.0007	0.0005	0.2153	0.9856		0.8345	1.0922	0.7811	1.3203		100	100	100	100		Energy	TCA Cycle	93	305-72-6;328-50-7;22202-68-2	2700	145.014
	1266			succinate	LC/MS polar	1437	C00042	HMDB00254	1110		0.73	0.8	0.89	0.81					0.7109	0.9367	0.5573	0.9961	0.1453	0.0973	0.2123	0.1088	0.4989	0.9782	0.0589	0.0221	0.878	0.9936		0.9692	1.1904	1.3269	1.4882		100	100	100	100		Energy	TCA Cycle	252	110-15-6	3149	117.019
	1267			fumarate	LC/MS polar	1643	C00122	HMDB00134	444972		0.88	0.82	0.96	1.03					0.7986	0.9367	0.488	0.9961	0.3873	0.2108	0.6687	0.2583	0.5026	0.9782	0.3617	0.1018	0.7556	0.988		1.0739	1.0451	1.2225	1.2677		100	100	100	100		Energy	TCA Cycle	330	100-17-8	3084	115.004
	1269			malate	LC/MS neg	1303	C00149	HMDB00156	525		0.89	0.79	0.92	1.04					0.8009	0.9367	0.3457	0.9961	0.2993	0.1729	0.7273	0.2723	0.398	0.9695	0.3273	0.0928	0.6229	0.9856		1.0456	1.008	1.1683	1.2717		100	100	100	100		Energy	TCA Cycle	409	6915-15-7	615.6	133.014
	1274			tricarballylate	LC/MS polar	15729	C19806	HMDB31193	14925		1.49	1.02	0.51	0.74					0.2585	0.8899	0.7906	0.9961	0.0079	0.0098	0.0609	0.0388	0.3235	0.9695	0.0019	0.001	0.5375	0.9856		0.949	1.2887	0.637	1.2594		100	100	100	100		Energy	TCA Cycle	2053	99-14-9	4200	175.025
	1283		Oxidative Phosphorylation	phosphate	LC/MS pos early	42109	C00009	HMDB01429	1061		0.96	1.06	1.08	0.97					0.7053	0.9367	0.3891	0.9961	0.4191	0.2249	0.6659	0.2581	0.7307	0.988	0.7886	0.1941	0.3816	0.9856		0.9998	1.0272	1.0428	0.9687		100	100	100	100		Energy	Oxidative Phosphorylation	461	7664-38-2	576	98.9842
	1285	Lipid	Fatty Acid Synthesis	malonylcarnitine	LC/MS pos early	37059		HMDB02095	22833583		1.14	0.99	0.9	1.03					0.5956	0.9118	0.7981	0.9961	0.7166	0.3356	0.9302	0.3235	0.5784	0.9782	0.75	0.1883	0.8454	0.991		1.1162	1.081	0.9758	1.0881		100	100	100	100		Lipid	Fatty Acid Synthesis	100001526	853728-01-5	2086	248.113
	1286			malonate	LC/MS polar	15872	C00383	HMDB00691	867		1.14	1	0.75	0.86					0.3606	0.9003	0.9245	0.9961	0.0122	0.0139	0.1147	0.0669	0.5607	0.9782	0.0048	0.0024	0.4748	0.9856		0.9488	1.1031	0.829	1.1065		100	100	100	100		Lipid	Fatty Acid Synthesis	818	141-82-2;26522-22-85-0	3447	103.004
	1306		Medium Chain Fatty Acid	cis-4-decenoate (10:1n6)*	LC/MS neg	62873			5312351		1.44	1.06	1.12	1.52					0.1311	0.8661	0.9267	0.9961	0.8568	0.3773	0.111	0.0651	0.2546	0.9695	0.2074	0.0637	0.3114	0.9856		1.4426	0.9489	0.9985	0.8949		100	100	90	90		Lipid	Medium Chain Fatty Acid	100002796	505-90-8	4890	169.123
	1309			10-undecenoate (11:1n1)	LC/MS neg	32497	C13910	HMDB33724	14891		1.18	0.92	4.77	6.11					0.3039	0.8899	0.762	0.9961	5.5822e-11	6.1658e-10	1.488e-12	1.5462e-11	0.6051	0.9782	0	3e-15	0.3468	0.9856		1.6757	0.2744	1.4243	0.2987		100	70	100	70		Lipid	Medium Chain Fatty Acid	100001197	1333-28-4	5085.8	183.139
	1314		Long Chain Saturated Fatty Acid	myristate (14:0)	LC/MS neg	1365	C06424	HMDB00806	11005		1.11	0.98	0.8	0.9					0.2592	0.8899	0.8422	0.9961	0.0172	0.0182	0.2573	0.1268	0.5079	0.9782	0.0141	0.0063	0.3472	0.9856		0.9927	1.1021	0.8923	1.1212		100	100	100	100		Lipid	Long Chain Saturated Fatty Acid	519	544-63-8	5440	227.202
	1316			palmitate (16:0)	LC/MS neg	1336	C00249	HMDB00220	985		1.13	1.02	0.71	0.79					0.1307	0.8661	0.6857	0.9961	8.3711e-05	0.0002	0.0022	0.0026	0.1754	0.9695	3.619e-06	3.8494e-06	0.426	0.9856		0.9398	1.1951	0.8327	1.1671		100	100	100	100		Lipid	Long Chain Saturated Fatty Acid	424	57-10-3	5618	255.233
	1317			margarate (17:0)	LC/MS neg	1121		HMDB02259	10465		1.03	0.96	0.92	0.99					0.484	0.9016	0.4757	0.9961	0.097	0.0728	0.7839	0.2866	0.9924	0.9961	0.17	0.0535	0.3194	0.9856		0.994	1.0031	0.961	1.0429		100	100	100	100		Lipid	Long Chain Saturated Fatty Acid	891	506-12-7	5731	269.249
	1318			stearate (18:0)	LC/MS neg	1358	C01530	HMDB00827	5281		1	0.98	0.96	0.99					0.8598	0.9367	0.7319	0.9961	0.3779	0.207	0.7138	0.27	0.9064	0.988	0.3779	0.1052	0.7136	0.9856		0.9872	1.0013	0.9826	1.0223		100	100	100	100		Lipid	Long Chain Saturated Fatty Acid	439	57-11-4	5872	283.264
	1319			nonadecanoate (19:0)	LC/MS neg	1356	C16535	HMDB00772	12591		1.03	1.01	0.68	0.69					0.7667	0.9367	0.8475	0.9961	2.1835e-05	6.2239e-05	3.007e-05	5.9658e-05	0.7296	0.988	5.6031e-08	8.3438e-08	0.9411	0.9936		0.8287	1.2025	0.8029	1.1869		100	100	100	100		Lipid	Long Chain Saturated Fatty Acid	892	646-30-0	6068	297.28
	1320			arachidate (20:0)	LC/MS neg	1118	C06425	HMDB02212	10467		0.92	0.97	0.79	0.75					0.2449	0.8899	0.6175	0.9961	0.0005	0.0009	6.628e-05	0.0001	0.241	0.9695	9.4712e-07	1.1106e-06	0.6343	0.9856		0.8214	1.0948	0.8899	1.129		100	100	100	100		Lipid	Long Chain Saturated Fatty Acid	893	506-30-9	6240	311.296
	1327		Long Chain Monounsaturated Fatty Acid	myristoleate (14:1n5)	LC/MS neg	32418	C08322	HMDB02000	5281119		1.09	0.94	0.53	0.61					0.5306	0.9118	0.7261	0.9961	0.0004	0.0008	0.0062	0.006	0.8441	0.988	2.6609e-05	2.3727e-05	0.49	0.9856		0.7484	1.2218	0.6856	1.3017		100	100	100	100		Lipid	Long Chain Monounsaturated Fatty Acid	100001198	544-64-9	5346.9	225.186
	1330			palmitoleate (16:1n7)	LC/MS neg	33447	C08362	HMDB03229	445638		1.3	1.11	0.45	0.52					0.0298	0.8238	0.2904	0.9961	3.3268e-09	2.756e-08	1.187e-07	4.7972e-07	0.0239	0.9695	4.252e-12	1.5831e-11	0.4056	0.9856		0.7602	1.465	0.5864	1.3165		100	100	100	100		Lipid	Long Chain Monounsaturated Fatty Acid	452	373-49-9	5475	253.217
	1332			10-heptadecenoate (17:1n7)	LC/MS neg	33971		HMDB60038	5312435		1.2	1.04	0.59	0.68					0.0449	0.8258	0.5879	0.9961	2.3081e-07	1.1545e-06	2.5405e-05	5.2306e-05	0.0716	0.9695	2.1826e-09	4.5777e-09	0.2861	0.9856		0.8546	1.261	0.7123	1.209		100	100	100	100		Lipid	Long Chain Monounsaturated Fatty Acid	100001278	29743-97-3	5555	267.233
	1334			oleate/vaccenate (18:1)	LC/MS neg	52285					1.17	1.06	0.54	0.59					0.1591	0.8763	0.3666	0.9961	5.6408e-07	2.4514e-06	2.8253e-06	7.905e-06	0.105	0.9695	9.0819e-10	2.0807e-09	0.7134	0.9856		0.8649	1.4585	0.7403	1.3723		100	100	100	100		Lipid	Long Chain Monounsaturated Fatty Acid	100008930		5655	281.249
	1340			10-nonadecenoate (19:1n9)	LC/MS neg	33972		HMDB13622	5312513		1.18	1	0.65	0.76					0.0855	0.8661	0.9498	0.9961	4.5523e-05	0.0001	0.0058	0.0057	0.2035	0.9695	5.1388e-06	5.3142e-06	0.2359	0.9856		0.9414	1.2345	0.7998	1.2291		100	100	100	100		Lipid	Long Chain Monounsaturated Fatty Acid	100001277	73033-09-7	5780	295.264
	1343			eicosenoate (20:1)	LC/MS neg	33587	C16526	HMDB02231	5282768		1.1	1.01	0.37	0.4					0.5176	0.9118	0.8411	0.9961	9.0549e-08	5.0008e-07	3.6007e-07	1.2278e-06	0.5491	0.9782	7.1076e-11	1.997e-10	0.7514	0.988		0.6083	1.5089	0.5521	1.4956		100	100	100	100		Lipid	Long Chain Monounsaturated Fatty Acid	100001335		5950	309.28
	1347			erucate (22:1n9)	LC/MS neg	1552	C08316	HMDB02068	5281116		0.94	1.01	0.51	0.48					0.7296	0.9367	0.9096	0.9961	4.5801e-05	0.0001	1.1197e-05	2.4682e-05	0.8695	0.988	4.7225e-08	7.1035e-08	0.7454	0.9856		0.6685	1.407	0.7139	1.395		100	100	100	100		Lipid	Long Chain Monounsaturated Fatty Acid	1087	112-86-7	6355.6	337.311
	1350		Long Chain Polyunsaturated Fatty Acid (n3 and n6)	tetradecadienoate (14:2)*	LC/MS neg	62850		HMDB00560	5312409		1.15	0.98	0.8	0.94					0.2686	0.8899	0.9486	0.9961	0.1092	0.0795	0.6526	0.2548	0.459	0.9782	0.1469	0.0476	0.4062	0.9856		0.9415	1.0029	0.8177	1.0222		100	100	100	100		Lipid	Long Chain Polyunsaturated Fatty Acid (n3 and n6)	100020343	39039-37-7	5292	223.17
	1357			stearidonate (18:4n3)	LC/MS neg	33969	C16300	HMDB06547	5312508		1.36	1.35	1.48	1.49					0.0207	0.7414	0.0593	0.9961	0.0559	0.0466	0.0194	0.0157	0.0039	0.8654	0.0035	0.0018	0.7403	0.9856		1.4755	0.9922	1.086	0.7344		100	100	100	90		Lipid	Long Chain Polyunsaturated Fatty Acid (n3 and n6)	100001229	111174-40-4	5395	275.202
	1360			eicosapentaenoate (EPA; 20:5n3)	LC/MS neg	18467	C06428	HMDB01999	446284		1.11	1.19	0.87	0.81					0.2304	0.8899	0.1234	0.9961	0.1171	0.0837	0.0574	0.0373	0.0556	0.9695	0.0162	0.007	0.8018	0.991		0.9557	1.1872	0.8636	0.9962		100	100	100	100		Lipid	Long Chain Polyunsaturated Fatty Acid (n3 and n6)	2050	10-2005-9;10417-94-4	5450	301.217
	1362			docosapentaenoate (n3 DPA; 22:5n3)	LC/MS neg	32504	C16513	HMDB06528	6441454		1.21	1.05	0.46	0.53					0.0662	0.8661	0.5287	0.9961	1.4153e-08	9.8734e-08	6.5082e-07	2.152e-06	0.082	0.9695	3.1144e-11	9.2756e-11	0.3795	0.9856		0.7514	1.4129	0.6185	1.3409		100	100	100	100		Lipid	Long Chain Polyunsaturated Fatty Acid (n3 and n6)	100001181	2234-74-4	5571	329.249
	1363			docosahexaenoate (DHA; 22:6n3)	LC/MS neg	44675	C06429	HMDB02183	445580		1.09	1.07	0.82	0.83					0.4749	0.9016	0.4844	0.9961	0.042	0.037	0.0434	0.0303	0.3191	0.9695	0.0053	0.0026	0.9912	0.9971		0.9474	1.1373	0.8702	1.0671		100	100	100	100		Lipid	Long Chain Polyunsaturated Fatty Acid (n3 and n6)	100000665	6217-54-5	5525	327.233
	1365			nisinate (24:6n3)	LC/MS neg	57810		HMDB02007	11792612		1.12	1.01	0.48	0.53					0.2647	0.8899	0.8304	0.9961	2.4853e-07	1.1979e-06	4.1726e-06	1.0557e-05	0.3466	0.9695	6.8164e-10	1.6067e-09	0.5207	0.9856		0.6878	1.3048	0.6157	1.2895		100	100	100	100		Lipid	Long Chain Polyunsaturated Fatty Acid (n3 and n6)	100015785	68378-49-4	5657	355.264
	1366			hexadecadienoate (16:2n6)	LC/MS neg	57652		HMDB00477			1.14	1.04	0.7	0.77					0.2084	0.8899	0.8671	0.9961	0.0034	0.0048	0.0503	0.0342	0.3122	0.9695	0.0008	0.0005	0.4367	0.9856		0.9119	1.1812	0.7968	1.1362		100	100	100	100		Lipid	Long Chain Polyunsaturated Fatty Acid (n3 and n6)	100009394	28290-73-5	5398	251.202
	1367			linoleate (18:2n6)	LC/MS neg	1105	C01595	HMDB00673	5280450		1.15	1.07	0.83	0.89					0.1362	0.8661	0.4209	0.9961	0.033	0.0309	0.1404	0.0781	0.1069	0.9695	0.0124	0.0056	0.6187	0.9856		1.0067	1.1304	0.8752	1.0534		100	100	100	100		Lipid	Long Chain Polyunsaturated Fatty Acid (n3 and n6)	180	60-33-3	5535	279.233
	1369			linolenate [alpha or gamma; (18:3n3 or 6)]	LC/MS neg	34035	C06426	HMDB03073	5280934		1.26	1.08	0.8	0.94					0.0139	0.7414	0.4213	0.9961	0.0132	0.0145	0.41	0.1837	0.0215	0.9695	0.0201	0.0086	0.218	0.9856		1.0864	1.1603	0.8612	1.0763		100	100	100	100		Lipid	Long Chain Polyunsaturated Fatty Acid (n3 and n6)	100001337		5450	277.217
	1370			dihomo-linoleate (20:2n6)	LC/MS neg	17805	C16525	HMDB05060	6439848		1.06	1.01	0.59	0.62					0.4899	0.9017	0.8708	0.9961	2.0844e-06	7.6745e-06	1.0749e-05	2.3937e-05	0.5463	0.9782	5.3959e-09	9.6811e-09	0.7081	0.9856		0.783	1.2596	0.737	1.2489		100	100	100	100		Lipid	Long Chain Polyunsaturated Fatty Acid (n3 and n6)	1231	2091-39-6	5730	307.264
	1372			dihomo-linolenate (20:3n3 or n6)	LC/MS neg	35718	C03242	HMDB02925	5280581		1.1	1.09	0.49	0.49					0.4574	0.9016	0.3052	0.9961	2.2979e-08	1.4504e-07	9.6672e-09	4.9064e-08	0.2134	0.9695	3.026e-12	1.1553e-11	0.8393	0.991		0.7352	1.505	0.6698	1.3787		100	100	100	100		Lipid	Long Chain Polyunsaturated Fatty Acid (n3 and n6)	100001739	17046-59-2	5596	305.249
	1373			arachidonate (20:4n6)	LC/MS neg	1110	C00219	HMDB01043	444899		1.06	1.08	0.78	0.77					0.6331	0.9209	0.346	0.9961	0.0184	0.019	0.0057	0.0056	0.3166	0.9695	0.0005	0.0003	0.7398	0.9856		0.9268	1.2085	0.8731	1.1167		100	100	100	100		Lipid	Long Chain Polyunsaturated Fatty Acid (n3 and n6)	229	506-32-1	5535	303.233
	1376			docosapentaenoate (n6 DPA; 22:5n6)	LC/MS neg	37478	C16513	HMDB01976	6441454		1.17	0.9	0.52	0.68					0.2857	0.8899	0.5873	0.9961	4.4552e-05	0.0001	0.0047	0.0049	0.7069	0.988	4.2465e-06	4.4222e-06	0.2563	0.9856		0.8449	1.2496	0.7236	1.3951		100	100	100	100		Lipid	Long Chain Polyunsaturated Fatty Acid (n3 and n6)	100001580	25182-74-5	5624.5	329.249
	1377			docosadienoate (22:2n6)	LC/MS neg	32415	C16533	HMDB61714	5282807		0.98	0.97	0.51	0.52					0.8903	0.9367	0.7687	0.9961	3.0841e-07	1.4599e-06	1.175e-06	3.6631e-06	0.912	0.988	3.4091e-10	8.4611e-10	0.7601	0.988		0.6856	1.3286	0.6975	1.3654		100	100	100	100		Lipid	Long Chain Polyunsaturated Fatty Acid (n3 and n6)	100001182	7370-49-2	6034	335.296
	1379			mead acid (20:3n9)	LC/MS neg	35174		HMDB10378	5312531		1.1	1	0.48	0.53					0.4725	0.9016	0.7148	0.9961	1.3992e-06	5.5032e-06	4.2084e-06	1.0557e-05	0.4441	0.9744	2.1795e-09	4.5777e-09	0.8017	0.991		0.8338	1.5655	0.7592	1.5712		100	100	100	100		Lipid	Long Chain Polyunsaturated Fatty Acid (n3 and n6)	100001472	20590-32-3	5650	305.249
	1435		Fatty Acid, Branched	(14 or 15)-methylpalmitate (a17:0 or i17:0)	LC/MS neg	38768			17903417		1.06	0.94	0.75	0.85					0.3855	0.9003	0.3603	0.9961	0.0001	0.0003	0.0174	0.0144	0.973	0.9961	2.7409e-05	2.4295e-05	0.21	0.9856		0.9201	1.0887	0.869	1.1619		100	100	100	100		Lipid	Fatty Acid, Branched	100002945		5695	269.249
	1439			(16 or 17)-methylstearate (a19:0 or i19:0)	LC/MS neg	38296		HMDB37397	3083779		1.06	0.93	0.53	0.6					0.5553	0.9118	0.5462	0.9961	4.6405e-07	2.121e-06	1.8787e-05	3.9805e-05	0.9923	0.9961	2.8507e-09	5.6601e-09	0.4	0.9856		0.7872	1.3127	0.741	1.4043		100	100	100	100		Lipid	Fatty Acid, Branched	100002356	2724-59-6	5993	297.28
	1456		Fatty Acid, Dicarboxylate	glutarate (C5-DC)	LC/MS polar	396	C00489	HMDB00661	743		0.72	0.89	0.75	0.61					0.2389	0.8899	0.5612	0.9961	0.0259	0.0251	0.0058	0.0057	0.2153	0.9695	0.0007	0.0004	0.6683	0.9856		0.7277	1.1961	1.0093	1.3389		90	100	90	100		Lipid	Fatty Acid, Dicarboxylate	339	110-94-1	2900	131.035
	1460			2-hydroxyglutarate	LC/MS polar	37253	C02630	HMDB0059655	43		1.05	0.96	0.85	0.93					0.5984	0.9118	0.753	0.9961	0.1119	0.0812	0.4397	0.1927	0.8804	0.988	0.0968	0.0331	0.5523	0.9856		0.9531	1.0197	0.9094	1.0641		100	100	100	100		Lipid	Fatty Acid, Dicarboxylate	100002070	40951-21-1	3352.8	147.03
	1464			2-hydroxyadipate	LC/MS polar	31934	C02360	HMDB00321	193530		0.97	1.33	1.16	0.85					0.9935	0.9501	0.165	0.9961	0.949	0.4023	0.1819	0.0975	0.3257	0.9695	0.3653	0.1024	0.3202	0.9856		0.8932	1.0561	0.9213	0.7936		70	100	70	80		Lipid	Fatty Acid, Dicarboxylate	100001153	18294-85-4	3000	161.046
	1465			3-hydroxyadipate*	LC/MS polar	62069		HMDB00345	151913		0.79	1.23	1.02	0.66					0.244	0.8899	0.2586	0.9961	0.8823	0.3845	0.0179	0.0147	0.9796	0.9961	0.0711	0.0257	0.1078	0.9856		0.7704	1.1693	0.9714	0.9538		90	100	100	100		Lipid	Fatty Acid, Dicarboxylate	100004396		3131	161.046
	1468			maleate	LC/MS polar	20676	C01384	HMDB00176	444266		0.84	0.96	1.06	0.92					0.3242	0.8899	0.81	0.9961	0.9662	0.4046	0.4794	0.2055	0.3857	0.9695	0.6375	0.1648	0.5956	0.9856		0.9247	1.0008	1.0979	1.0371		90	100	90	100		Lipid	Fatty Acid, Dicarboxylate	100000707	110-16-7	2640	115.004
	1472			suberate (C8-DC)	LC/MS polar	15730	C08278	HMDB00893	10457		0.87	0.96	0.92	0.83					0.3783	0.9003	0.6243	0.9961	0.9291	0.3966	0.2031	0.1053	0.78	0.988	0.3992	0.1097	0.3336	0.9856		0.7689	0.9287	0.8881	0.9644		60	90	80	60		Lipid	Fatty Acid, Dicarboxylate	100000016	505-48-6	2577.6	173.082
	1477			sebacate (C10-DC)	LC/MS neg	32398	C08277	HMDB00792	5192		1.07	0.95	1.28	1.43					0.5145	0.9118	0.7622	0.9961	0.1312	0.0905	0.0168	0.014	0.804	0.988	0.0069	0.0033	0.5002	0.9856		1.1422	0.8001	1.0709	0.8399		100	60	80	80		Lipid	Fatty Acid, Dicarboxylate	100001211	111-20-6	1788	201.113
	1480			dodecadienoate (12:2)*	LC/MS neg	62276					1.11	0.94	0.98	1.15					0.4272	0.9016	0.7182	0.9961	0.8541	0.3773	0.3329	0.1572	0.7579	0.988	0.5769	0.1515	0.4148	0.9856		1.0394	0.9032	0.9388	0.9595		100	100	100	100		Lipid	Fatty Acid, Dicarboxylate	100020478		5146	195.139
	1482			dodecanedioate (C12-DC)	LC/MS neg	32388	C02678	HMDB00623	12736		1.02	0.93	1.53	1.67					0.7927	0.9367	0.9369	0.9961	0.0227	0.0224	0.0099	0.0088	0.8966	0.988	0.0009	0.0006	0.809	0.991		1.2998	0.7762	1.2701	0.8319		90	100	90	100		Lipid	Fatty Acid, Dicarboxylate	100001102	693-23-2	2990	229.145
	1485			tetradecanedioate (C14-DC)	LC/MS neg	35669		HMDB00872	13185		1.04	0.92	1.09	1.23					0.6132	0.9118	0.5399	0.9961	0.8358	0.3718	0.1895	0.0999	0.939	0.988	0.2815	0.0822	0.43	0.9856		1.1408	0.9248	1.0961	1.0102		100	100	100	100		Lipid	Fatty Acid, Dicarboxylate	100001613	821-38-5	3985	257.176
	1488			hexadecanedioate (C16-DC)	LC/MS neg	35678	C19615	HMDB00672	10459		0.88	0.96	1.56	1.44					0.6247	0.915	0.6909	0.9961	0.0041	0.0058	0.0053	0.0053	0.5312	0.9782	0.0001	0.0001	0.9482	0.9936		1.2831	0.8922	1.4508	0.9326		100	100	100	100		Lipid	Fatty Acid, Dicarboxylate	100001614	505-54-4	4615	285.207
	1490			hexadecenedioate (C16:1-DC)*	LC/MS neg	61862					1	0.82	1.27	1.54					0.7784	0.9367	0.2724	0.9961	0.6111	0.2978	0.064	0.0402	0.5604	0.9782	0.0951	0.0329	0.3294	0.9856		1.2907	0.8396	1.2892	1.0188		90	100	90	100		Lipid	Fatty Acid, Dicarboxylate	100019975		4380	283.191
	1492			octadecanedioate (C18-DC)	LC/MS neg	36754		HMDB00782	70095		0.89	0.86	1.27	1.33					0.5822	0.9118	0.4897	0.9961	0.0771	0.0606	0.0574	0.0373	0.3815	0.9695	0.0112	0.0051	0.9201	0.9936		1.1887	0.896	1.3282	1.0455		100	100	100	100		Lipid	Fatty Acid, Dicarboxylate	100001615	871-70-5	5043	313.238
	1493			octadecenedioate (C18:1-DC)*	LC/MS neg	61861					0.82	0.98	1.73	1.45					0.272	0.8899	0.8819	0.9961	0.002	0.0031	0.0238	0.0186	0.377	0.9695	0.0003	0.0002	0.499	0.9856		1.2751	0.8809	1.5598	0.9012		100	100	100	100		Lipid	Fatty Acid, Dicarboxylate	100019978		4875	311.223
	1494			tetradecadienedioate (C14:2-DC)*	LC/MS neg	62918					1.11	1.22	1.22	1.11					0.4146	0.9016	0.0706	0.9961	0.1319	0.0906	0.6176	0.2451	0.0653	0.9695	0.1567	0.05	0.4677	0.9856		1.1208	1.0061	1.0072	0.8275		100	100	90	80		Lipid	Fatty Acid, Dicarboxylate	100021100		3148	253.145
	1495			octadecadienedioate (C18:2-DC)*	LC/MS neg	61860					0.91	1.19	2.45	1.87					0.4341	0.9016	0.5394	0.9961	8.829e-05	0.0002	0.0048	0.005	0.9042	0.988	7.0607e-06	7.1043e-06	0.3252	0.9856		1.3092	0.6992	1.4336	0.5857		90	90	100	100		Lipid	Fatty Acid, Dicarboxylate	100019982		4676	309.207
	1497			eicosanedioate (C20-DC)	LC/MS neg	39831			75502		1.02	1.1	1.54	1.43					0.6031	0.9118	0.3257	0.9961	0.0069	0.009	0.022	0.0175	0.2893	0.9695	0.0007	0.0004	0.7406	0.9856		1.2301	0.8615	1.2074	0.7818		100	100	90	90		Lipid	Fatty Acid, Dicarboxylate	100002951	2424-92-2	5200.9	341.27
	1499			docosadioate (C22-DC)	LC/MS neg	39837	C19625		244872		0.99	0.83	1.29	1.54					0.9804	0.9465	0.219	0.9961	0.1426	0.0964	0.0087	0.008	0.3917	0.9695	0.0046	0.0024	0.373	0.9856		1.1296	0.7347	1.1435	0.8849		100	60	80	70		Lipid	Fatty Acid, Dicarboxylate	100002952	505-56-6	5291.8	369.301
	1545		Fatty Acid, Amino	2-aminoheptanoate	LC/MS pos early	43761			227939		0.76	0.93	1.26	1.02					0.0351	0.8258	0.683	0.9961	0.066	0.0534	0.9073	0.3199	0.0741	0.9695	0.1632	0.0518	0.2166	0.9856		1.0089	0.9895	1.3361	1.0591		100	100	100	100		Lipid	Fatty Acid, Amino	100004542	1115-90-8	3160	146.118
	1550			2-aminooctanoate	LC/MS pos late	43343		HMDB00991	69522		1.07	1.26	0.57	0.48					0.6515	0.9273	0.0632	0.9961	2.3883e-05	6.6643e-05	2.6888e-07	9.9458e-07	0.1021	0.9695	2.3204e-09	4.7991e-09	0.3084	0.9856		0.7003	1.4464	0.657	1.1446		100	100	100	100		Lipid	Fatty Acid, Amino	100004227	644-90-6	750	160.133
	1551			N-acetyl-2-aminooctanoate*	LC/MS neg	62059		HMDB59745	95555		0.99	1.02	0.43	0.41					0.9869	0.9486	0.9396	0.9961	1.9763e-07	1.0075e-06	2.6266e-07	9.8831e-07	0.9665	0.9953	9.613e-11	2.6028e-10	0.948	0.9936		0.6094	1.4775	0.6151	1.4461		100	100	100	100		Lipid	Fatty Acid, Amino	100020204		3943	200.129
	1563		Fatty Acid Metabolism (also BCAA Metabolism)	butyrylcarnitine (C4)	LC/MS pos early	32412	C02862	HMDB02013	439829		0.98	1.04	0.67	0.63					0.7604	0.9367	0.8347	0.9961	0.0028	0.0041	0.0036	0.004	0.7166	0.988	7.5086e-05	5.9793e-05	0.9457	0.9936		0.7727	1.2273	0.7915	1.1812		100	100	100	100		Lipid	Fatty Acid Metabolism (also BCAA Metabolism)	100001054	25576-40-3	2860	232.154
	1564			butyrylglycine	LC/MS neg	31850		HMDB00808	88412		0.83	0.7	0.87	1.04					0.8425	0.9367	0.3437	0.9961	0.372	0.2047	0.8857	0.3143	0.4177	0.9695	0.4631	0.1252	0.5946	0.9856		0.9242	0.8929	1.1124	1.2742		90	100	70	90		Lipid	Fatty Acid Metabolism (also BCAA Metabolism)	100001151	20208-73-5	1470	144.067
	1566			propionylcarnitine (C3)	LC/MS pos early	32452	C03017	HMDB00824	107738		1.02	0.82	0.99	1.23					0.9303	0.9443	0.0658	0.9961	0.8449	0.3739	0.0821	0.0503	0.209	0.9695	0.2679	0.0789	0.1689	0.9856		1.0753	0.8714	1.0516	1.0621		100	100	100	100		Lipid	Fatty Acid Metabolism (also BCAA Metabolism)	100001162	17298-37-2	2590	218.139
	1567			propionylglycine	LC/MS polar	31932		HMDB00783	98681		1.09	0.81	0.52	0.7					0.3818	0.9003	0.2738	0.9961	0.0002	0.0004	0.0344	0.0249	0.8741	0.988	6.4242e-05	5.2564e-05	0.1666	0.9856		0.7706	1.0989	0.7084	1.3561		90	100	100	100		Lipid	Fatty Acid Metabolism (also BCAA Metabolism)	100001150	21709-90-0	1502.5	130.051
	1569			methylmalonate (MMA)	LC/MS polar	1496	C02170	HMDB00202	487		0.94	1.01	1.01	0.94					0.5922	0.9118	0.8916	0.9961	0.8035	0.3635	0.3594	0.1658	0.7772	0.988	0.41	0.1122	0.6347	0.9856		0.9573	1.0185	1.0189	1.0051		100	100	100	100		Lipid	Fatty Acid Metabolism (also BCAA Metabolism)	418	516-05-2	3078.4	117.019
	1579		Fatty Acid Metabolism (Acyl Glycine)	isocaproylglycine	LC/MS neg	61789					0.99	0.66	0.64	0.95					0.672	0.9347	0.0703	0.9961	0.0118	0.0135	0.7211	0.2718	0.3159	0.9695	0.0401	0.0157	0.1138	0.9856		0.9734	1.0291	0.9868	1.5528		100	100	100	100		Lipid	Fatty Acid Metabolism (Acyl Glycine)	100019816		2820	172.098
	1581			valerylglycine	LC/MS neg	36768		HMDB00927	4737557		0.7	0.79	0.81	0.72					0.0955	0.8661	0.275	0.9961	0.1342	0.0919	0.0395	0.0279	0.0537	0.9695	0.0136	0.0061	0.672	0.9856		0.7315	1.0214	1.0435	1.2934		100	100	100	100		Lipid	Fatty Acid Metabolism (Acyl Glycine)	100001451	24003-66-5	2071	158.082
	1583			hexanoylglycine	LC/MS neg	35436		HMDB00701	99463		1.19	0.73	0.45	0.74					0.3448	0.8922	0.0939	0.9961	2.6446e-05	7.2276e-05	0.0395	0.0279	0.5927	0.9782	1.9472e-05	1.801e-05	0.0663	0.9856		0.904	1.228	0.7622	1.6754		100	100	100	100		Lipid	Fatty Acid Metabolism (Acyl Glycine)	100001527	24003-67-6	2900	172.098
	1584			4-methylhexanoylglycine	LC/MS neg	62736					0.96	0.67	0.61	0.88					0.8952	0.9373	0.0633	0.9961	0.0052	0.0069	0.3606	0.166	0.2154	0.9695	0.0091	0.0042	0.1561	0.9856		0.8165	0.9257	0.8542	1.3891		100	100	100	100		Lipid	Fatty Acid Metabolism (Acyl Glycine)	100020632		3550	186.114
	1585			trans-2-hexenoylglycine	LC/MS neg	61798					1.28	0.75	0.56	0.96					0.1158	0.8661	0.0243	0.9961	0.0002	0.0004	0.8637	0.311	0.6039	0.9782	0.0043	0.0022	0.0081	0.9856		0.85	0.8849	0.6629	1.1787		50	50	10	90		Lipid	Fatty Acid Metabolism (Acyl Glycine)	100019884		2707	170.082
	1587			3,4-methylene heptanoylglycine	LC/MS neg	55012					1.05	0.91	1.31	1.51					0.6092	0.9118	0.469	0.9961	0.0802	0.0622	0.0043	0.0046	0.8794	0.988	0.0015	0.0009	0.3835	0.9856		1.2881	0.8536	1.2281	0.9359		100	100	100	100		Lipid	Fatty Acid Metabolism (Acyl Glycine)	100010861		3818	198.114
	1588			N-octanoylglycine	LC/MS neg	43502		HMDB00832	84290		1.28	0.76	0.61	1.02					0.127	0.8661	0.175	0.9961	0.0083	0.0103	0.8783	0.314	0.9002	0.988	0.0704	0.0256	0.0444	0.9856		1.1107	1.086	0.8687	1.4255		100	100	100	100		Lipid	Fatty Acid Metabolism (Acyl Glycine)	100003940	14246-53-8	4335.4	200.129
	1600		Fatty Acid Metabolism (Acyl Carnitine, Short Chain)	acetylcarnitine (C2)	LC/MS pos early	32198	C02571	HMDB00201	1		0.96	0.97	1.02	1.01					0.5992	0.9118	0.6194	0.9961	0.9804	0.4086	0.9965	0.3403	0.4706	0.9782	0.9886	0.2304	0.9836	0.9966		1.0067	0.9947	1.0441	1.0286		100	100	100	100		Lipid	Fatty Acid Metabolism (Acyl Carnitine, Short Chain)	100000802	5080-50-2	2282	204.123
	1604		Fatty Acid Metabolism (Acyl Carnitine, Medium Chain)	hexanoylcarnitine (C6)	LC/MS pos early	32328		HMDB00705	6426853		1.01	0.92	0.83	0.91					0.6628	0.9337	0.6689	0.9961	0.0847	0.0643	0.3729	0.1702	0.9953	0.9961	0.0666	0.0245	0.5419	0.9856		0.9996	1.1002	0.9895	1.1912		100	100	100	100		Lipid	Fatty Acid Metabolism (Acyl Carnitine, Medium Chain)	100000781	6920-35-0	3358	260.186
	1607			octanoylcarnitine (C8)	LC/MS pos late	33936	C02838	HMDB00791	123701		0.96	0.96	0.87	0.87					0.9548	0.9443	0.8929	0.9961	0.1705	0.1102	0.1952	0.1018	0.8924	0.988	0.0625	0.0232	0.956	0.9936		0.9389	1.0821	0.9808	1.1218		100	100	100	100		Lipid	Fatty Acid Metabolism (Acyl Carnitine, Medium Chain)	100001247	3671-77-0	950	288.217
	1609			decanoylcarnitine (C10)	LC/MS pos late	33941		HMDB00651	10245190		0.88	1.01	1.11	0.97					0.5885	0.9118	0.8919	0.9961	0.677	0.3211	0.7942	0.2894	0.7741	0.988	0.9121	0.2156	0.6322	0.9856		0.9687	1.0004	1.1007	0.9952		100	100	100	100		Lipid	Fatty Acid Metabolism (Acyl Carnitine, Medium Chain)	100001251	1492-27-9	1130	316.248
	1610			laurylcarnitine (C12)	LC/MS pos late	34534		HMDB02250	10427569		1.02	0.91	0.97	1.09					0.7235	0.9367	0.4851	0.9961	0.629	0.3043	0.5692	0.2305	0.8066	0.988	0.9512	0.224	0.4576	0.9856		1.0897	1.0034	1.0734	1.1081		100	100	100	100		Lipid	Fatty Acid Metabolism (Acyl Carnitine, Medium Chain)	100001392	25518-54-1	1235	344.28
	1611		Fatty Acid Metabolism (Acyl Carnitine, Long Chain Saturated)	myristoylcarnitine (C14)	LC/MS pos late	33952		HMDB05066	6426854		1.13	0.95	0.97	1.15					0.3363	0.8899	0.7572	0.9961	0.7904	0.36	0.3153	0.1499	0.6421	0.9803	0.5989	0.1562	0.3692	0.9856		1.1479	0.9948	1.0181	1.0508		100	100	100	100		Lipid	Fatty Acid Metabolism (Acyl Carnitine, Long Chain Saturated)	100001270	18822-89-4	1350	372.311
	1612			pentadecanoylcarnitine (C15)*	LC/MS pos late	57522					0.95	1.04	1.35	1.23					0.4829	0.9016	0.7085	0.9961	0.011	0.0127	0.119	0.0687	0.8157	0.988	0.0046	0.0023	0.4477	0.9856		1.2107	0.9839	1.2801	0.9461		100	100	100	100		Lipid	Fatty Acid Metabolism (Acyl Carnitine, Long Chain Saturated)	100015842		1362	386.326
	1613			palmitoylcarnitine (C16)	LC/MS pos late	44681	C02990	HMDB00222	461		1.07	1.03	1.07	1.11					0.4729	0.9016	0.5913	0.9961	0.3827	0.2092	0.293	0.1414	0.3762	0.9695	0.1762	0.0552	0.8975	0.9936		1.1226	1.0127	1.0529	0.9797		100	100	100	100		Lipid	Fatty Acid Metabolism (Acyl Carnitine, Long Chain Saturated)	100000776	6865-14-1	1425	400.342
	1614			margaroylcarnitine (C17)*	LC/MS pos late	57512		HMDB06210			0.95	0.98	1.45	1.41					0.458	0.9016	0.8981	0.9961	0.0002	0.0003	0.001	0.0012	0.5381	0.9782	3.0179e-06	3.2331e-06	0.663	0.9856		1.2733	0.9031	1.3387	0.9205		100	100	100	100		Lipid	Fatty Acid Metabolism (Acyl Carnitine, Long Chain Saturated)	100004054	106182-29-0	1424	414.358
	1615			stearoylcarnitine (C18)	LC/MS pos late	34409		HMDB00848	6426855		1.02	1	1.46	1.48					0.9407	0.9443	0.9128	0.9961	1.4992e-06	5.7494e-06	1.6715e-06	4.9296e-06	0.8966	0.988	1.2286e-09	2.772e-09	0.9802	0.9959		1.2825	0.8655	1.2625	0.8621		100	100	100	100		Lipid	Fatty Acid Metabolism (Acyl Carnitine, Long Chain Saturated)	100001391	18822-91-8	1485	428.373
	1616			arachidoylcarnitine (C20)*	LC/MS pos late	57513		HMDB06460			1.04	1.11	1.24	1.16					0.7094	0.9367	0.5214	0.9961	0.2877	0.1672	0.4248	0.1884	0.474	0.9782	0.1906	0.0591	0.8486	0.991		1.0141	0.877	0.9771	0.7911		80	80	70	50		Lipid	Fatty Acid Metabolism (Acyl Carnitine, Long Chain Saturated)	100015833		1512	456.405
	1617			behenoylcarnitine (C22)*	LC/MS pos late	57514					0.85	1.09	1.31	1.02					0.6077	0.9118	0.7017	0.9961	0.4625	0.2433	0.8728	0.313	0.9263	0.988	0.6834	0.1743	0.5267	0.9856		0.9395	0.9196	1.1057	0.8468		70	80	60	90		Lipid	Fatty Acid Metabolism (Acyl Carnitine, Long Chain Saturated)	100015832		1561	484.436
	1618			lignoceroylcarnitine (C24)*	LC/MS pos late	57515					0.98	1	1.02	1					0.9608	0.9443	0.982	0.9961	0.7456	0.3462	0.8004	0.2911	0.985	0.9961	0.6833	0.1743	0.9596	0.9936		0.8272	0.831	0.8481	0.8313		50	70	60	70		Lipid	Fatty Acid Metabolism (Acyl Carnitine, Long Chain Saturated)	100015834		1603	512.467
	1626		Fatty Acid Metabolism (Acyl Carnitine, Monounsaturated)	cis-4-decenoylcarnitine (C10:1)	LC/MS pos late	38178					1.08	0.9	1.39	1.67					0.4465	0.9016	0.4875	0.9961	0.0133	0.0146	0.0002	0.0004	0.9618	0.9953	3.4941e-05	3.0428e-05	0.3052	0.9856		1.2671	0.7583	1.1753	0.8465		100	100	100	100		Lipid	Fatty Acid Metabolism (Acyl Carnitine, Monounsaturated)	100002259	98930-66-6	1057	314.233
	1627			5-dodecenoylcarnitine (C12:1)	LC/MS pos late	61769		HMDB13326			1.12	1.01	1.9	2.11					0.3355	0.8899	0.7672	0.9961	1.4116e-06	5.5032e-06	1.7601e-07	6.7388e-07	0.3734	0.9695	2.6574e-10	6.8228e-10	0.6346	0.9856		1.5554	0.7358	1.3852	0.7304		100	100	100	100		Lipid	Fatty Acid Metabolism (Acyl Carnitine, Monounsaturated)	100016069		1135	342.264
	1629			myristoleoylcarnitine (C14:1)*	LC/MS pos late	48182			90659872		1.02	0.96	0.98	1.04					0.8889	0.9367	0.9698	0.9961	0.9497	0.4023	0.9089	0.3199	0.9426	0.988	0.971	0.2277	0.9001	0.9936		1.0643	1.0266	1.0453	1.0673		100	100	100	100		Lipid	Fatty Acid Metabolism (Acyl Carnitine, Monounsaturated)	100006051	889848-55-9	1316	370.295
	1630			palmitoleoylcarnitine (C16:1)*	LC/MS pos late	53223			71464547		1.04	0.99	0.74	0.79					0.7038	0.9367	0.9026	0.9961	0.0158	0.0171	0.0291	0.0217	0.7223	0.988	0.0017	0.0009	0.8552	0.991		0.9168	1.1653	0.8785	1.1829		100	100	100	100		Lipid	Fatty Acid Metabolism (Acyl Carnitine, Monounsaturated)	100009406		1357	398.326
	1631			oleoylcarnitine (C18:1)	LC/MS pos late	35160		HMDB05065	6441392		0.98	0.97	1.08	1.09					0.7027	0.9367	0.8731	0.9961	0.3542	0.1985	0.4794	0.2055	0.7019	0.988	0.2501	0.0742	0.8751	0.9936		1.068	0.9813	1.0917	1.0153		100	100	100	100		Lipid	Fatty Acid Metabolism (Acyl Carnitine, Monounsaturated)	100001501	38677-66-6	1423	426.358
	1632			eicosenoylcarnitine (C20:1)*	LC/MS pos late	57519					0.87	0.95	0.85	0.78					0.108	0.8661	0.6235	0.9961	0.0636	0.0516	0.0041	0.0044	0.1384	0.9695	0.0012	0.0007	0.4203	0.9856		0.8312	1.0696	0.954	1.1282		100	100	100	100		Lipid	Fatty Acid Metabolism (Acyl Carnitine, Monounsaturated)	100015838		1484	454.389
	1634			nervonoylcarnitine (C24:1)*	LC/MS pos late	57531					0.9	1.18	1.39	1.06					0.4847	0.9016	0.2589	0.9961	0.0302	0.0284	0.6895	0.2635	0.757	0.988	0.0682	0.025	0.1983	0.9856		0.9074	0.8551	1.0125	0.7265		70	60	80	60		Lipid	Fatty Acid Metabolism (Acyl Carnitine, Monounsaturated)	100015846		1602	510.452
	1636		Fatty Acid Metabolism (Acyl Carnitine, Polyunsaturated)	linoleoylcarnitine (C18:2)*	LC/MS pos late	46223		HMDB06469	6450015		0.98	1	1.38	1.36					0.8453	0.9367	0.9552	0.9961	0.0069	0.009	0.0131	0.0113	0.9217	0.988	0.0004	0.0003	0.859	0.991		1.2425	0.9121	1.2635	0.9165		100	100	100	100		Lipid	Fatty Acid Metabolism (Acyl Carnitine, Polyunsaturated)	100003151	36816-10-1	1430	424.342
	1637			linolenoylcarnitine (C18:3)*	LC/MS pos late	57511					1.03	0.93	1.4	1.56					0.6504	0.9273	0.7276	0.9961	0.1038	0.0766	0.0181	0.0148	0.9407	0.988	0.0058	0.0029	0.5712	0.9856		1.173	0.7506	1.1342	0.8081		100	80	90	70		Lipid	Fatty Acid Metabolism (Acyl Carnitine, Polyunsaturated)	100015831		1310	422.326
	1638			dihomo-linoleoylcarnitine (C20:2)*	LC/MS pos late	57520					0.89	0.97	1.38	1.26					0.3304	0.8899	0.7614	0.9961	0.0118	0.0135	0.0565	0.037	0.3668	0.9695	0.0024	0.0013	0.6332	0.9856		1.1433	0.9062	1.2804	0.9309		100	100	100	100		Lipid	Fatty Acid Metabolism (Acyl Carnitine, Polyunsaturated)	100015839		1436	452.373
	1639			arachidonoylcarnitine (C20:4)	LC/MS pos late	57518					1.16	1.01	1.26	1.44					0.3094	0.8899	0.7917	0.9961	0.0465	0.0397	0.0076	0.0071	0.3651	0.9695	0.0014	0.0008	0.5919	0.9856		1.3496	0.937	1.1644	0.9259		100	100	100	100		Lipid	Fatty Acid Metabolism (Acyl Carnitine, Polyunsaturated)	100015837		1353	448.342
	1640			dihomo-linolenoylcarnitine (C20:3n3 or 6)*	LC/MS pos late	57521					0.94	0.99	1.14	1.08					0.4662	0.9016	0.953	0.9961	0.2224	0.137	0.6584	0.2566	0.6349	0.9784	0.2406	0.0722	0.5771	0.9856		1.0583	0.9765	1.1237	0.9837		100	100	100	100		Lipid	Fatty Acid Metabolism (Acyl Carnitine, Polyunsaturated)	100015840		1392	450.358
	1647			docosahexaenoylcarnitine (C22:6)*	LC/MS pos late	57523					0.87	0.8	1.68	1.83					0.2209	0.8899	0.4074	0.9961	0.024	0.0235	0.0592	0.0382	0.1493	0.9695	0.0043	0.0022	0.7749	0.988		1.1228	0.6141	1.2932	0.7715		60	50	80	50		Lipid	Fatty Acid Metabolism (Acyl Carnitine, Polyunsaturated)	100015845		1349	472.342
	1649		Fatty Acid Metabolism (Acyl Carnitine, Dicarboxylate)	adipoylcarnitine (C6-DC)	LC/MS pos early	52988		HMDB61677	71296139		1.16	1.08	1.6	1.71					0.6079	0.9118	0.5455	0.9961	0.0017	0.0027	0.0022	0.0025	0.4304	0.9695	3.3202e-05	2.9256e-05	0.9481	0.9936		1.5335	0.8968	1.3249	0.8289		100	100	100	100		Lipid	Fatty Acid Metabolism (Acyl Carnitine, Dicarboxylate)	100006614		2570	290.16
	1654			pimeloylcarnitine/3-methyladipoylcarnitine (C7-DC)	LC/MS pos early	53224					1	1.47	0.83	0.56					0.853	0.9367	0.051	0.9961	0.3206	0.1829	0.0028	0.0031	0.2033	0.9695	0.0051	0.0026	0.1276	0.9856		0.7424	1.3147	0.7438	0.8941		60	100	70	90		Lipid	Fatty Acid Metabolism (Acyl Carnitine, Dicarboxylate)	100009407		2773	304.175
	1658			octadecenedioylcarnitine (C18:1-DC)*	LC/MS pos late	61865					1.07	1.07	1.17	1.17					0.8164	0.9367	0.5183	0.9961	0.2449	0.1462	0.4501	0.1964	0.5348	0.9782	0.1774	0.0555	0.769	0.988		1.1523	0.981	1.0726	0.9162		100	100	100	100		Lipid	Fatty Acid Metabolism (Acyl Carnitine, Dicarboxylate)	100005996	251981-06-3	1180	456.332
	1659		Fatty Acid Metabolism (Acyl Carnitine, Hydroxy)	(R)-3-hydroxybutyrylcarnitine	LC/MS pos early	43264		HMDB13127	53481617		0.84	0.78	2.88	3.08					0.278	0.8899	0.2104	0.9961	1.3419e-06	5.3899e-06	7.8581e-07	2.522e-06	0.1015	0.9695	6.9051e-10	1.6067e-09	0.9028	0.9936		1.4917	0.4844	1.7823	0.6189		100	90	100	100		Lipid	Fatty Acid Metabolism (Acyl Carnitine, Hydroxy)	100003926		2400	248.149
	1660			(S)-3-hydroxybutyrylcarnitine	LC/MS pos early	52984		HMDB13127			0.84	0.79	1.14	1.22					0.3852	0.9003	0.2778	0.9961	0.4285	0.2285	0.3129	0.1491	0.1699	0.9695	0.2053	0.0632	0.8757	0.9936		1.1545	0.9466	1.3672	1.1993		100	100	100	100		Lipid	Fatty Acid Metabolism (Acyl Carnitine, Hydroxy)	100009271		2340	248.149
	1661			3-hydroxyhexanoylcarnitine (1)	LC/MS pos early	62557					0.92	1.06	0.95	0.83					0.5957	0.9118	0.6805	0.9961	0.5823	0.2864	0.1409	0.0782	0.9327	0.988	0.1538	0.0493	0.5058	0.9856		0.847	1.0226	0.9204	0.9644		80	100	80	100		Lipid	Fatty Acid Metabolism (Acyl Carnitine, Hydroxy)	100020825		2918	276.181
	1665			3-hydroxypalmitoylcarnitine	LC/MS pos late	61839					1.15	0.91	0.78	0.98					0.2935	0.8899	0.5737	0.9961	0.045	0.0391	0.6606	0.257	0.7267	0.988	0.0833	0.0295	0.2556	0.9856		0.9797	0.9978	0.8526	1.0913		100	100	100	100		Lipid	Fatty Acid Metabolism (Acyl Carnitine, Hydroxy)	100019800		1380	416.337
	1666			3-hydroxyoleoylcarnitine	LC/MS pos late	61840					1.09	1.01	0.81	0.88					0.6106	0.9118	0.8066	0.9961	0.1291	0.09	0.2066	0.1066	0.5941	0.9782	0.0522	0.0198	0.8512	0.991		0.973	1.101	0.8886	1.0906		100	100	100	100		Lipid	Fatty Acid Metabolism (Acyl Carnitine, Hydroxy)	100019801		1406	442.353
	1667		Carnitine Metabolism	deoxycarnitine	LC/MS pos early	36747	C01181	HMDB01161	134		0.98	1.03	1.1	1.05					0.9288	0.9443	0.8148	0.9961	0.5276	0.2684	0.7568	0.2799	0.9184	0.988	0.5061	0.1352	0.8191	0.991		1.0595	1.0105	1.0804	0.983		100	100	100	100		Lipid	Carnitine Metabolism	100001662	6249-56-5	2052	146.118
	1668			carnitine	LC/MS pos early	15500	C00318	HMDB00062	10917		0.93	1.04	0.86	0.76					0.0877	0.8661	0.4886	0.9961	0.002	0.0031	1.3737e-06	4.1067e-06	0.4603	0.9782	1.8225e-07	2.4672e-07	0.0911	0.9856		0.8447	1.1042	0.913	1.0664		100	100	100	100		Lipid	Carnitine Metabolism	100000007	461-05-2	1978	162.112
	1673		Ketone Bodies	3-hydroxybutyrate (BHBA)	LC/MS polar	542	C01089	HMDB00357	441		1.24	0.93	1.88	2.52					0.6249	0.915	0.5532	0.9961	0.0007	0.0012	2.6262e-05	5.2582e-05	0.941	0.988	6.1451e-07	7.6795e-07	0.4452	0.9856		1.7475	0.6932	1.4092	0.7492		100	100	100	100		Lipid	Ketone Bodies	254	625-72-9	1444	103.04
	1695		Fatty Acid, Monohydroxy	2-hydroxydecanoate	LC/MS neg	42489			21488		0.92	0.99	1.28	1.19					0.8497	0.9367	0.9961	0.9977	0.1992	0.1246	0.2735	0.1329	0.8961	0.988	0.0957	0.0329	0.8907	0.9936		1.0742	0.9029	1.168	0.9122		100	100	90	90		Lipid	Fatty Acid, Monohydroxy	100004089	5393-81-7	4840	187.134
	1698			2-hydroxypalmitate	LC/MS neg	35675		HMDB31057	92836		1.1	0.98	1.06	1.18					0.2061	0.8899	0.9212	0.9961	0.3628	0.2022	0.0268	0.0204	0.4065	0.9695	0.0284	0.0117	0.3332	0.9856		1.1403	0.9664	1.0379	0.9821		100	100	100	100		Lipid	Fatty Acid, Monohydroxy	100001579	764-67-0	5511.2	271.228
	1700			2-hydroxystearate	LC/MS neg	17945	C03045		69417		1.08	0.96	0.91	1.02					0.2781	0.8899	0.5259	0.9961	0.1141	0.0822	0.9032	0.319	0.7465	0.988	0.2969	0.086	0.2261	0.9856		1.0236	1.0055	0.9503	1.0465		100	100	100	100		Lipid	Fatty Acid, Monohydroxy	1239	629-22-1	5695	299.259
	1707			3-hydroxyhexanoate	LC/MS polar	53230			151492		1.19	0.92	1.69	2.19					0.2576	0.8899	0.4898	0.9961	0.0003	0.0006	1.2017e-06	3.6938e-06	0.7508	0.988	4.0962e-08	6.2243e-08	0.1996	0.9856		1.5738	0.7191	1.3234	0.7826		100	100	100	100		Lipid	Fatty Acid, Monohydroxy	100006367	10191-24-9	1082	131.071
	1708			3-hydroxyoctanoate	LC/MS neg	22001		HMDB01954	26613		1.23	0.8	1.03	1.58					0.1399	0.8661	0.1169	0.9961	0.7933	0.3601	0.0018	0.0021	0.9455	0.988	0.0142	0.0063	0.0341	0.9856		1.3047	0.8242	1.0637	1.0278		100	100	100	100		Lipid	Fatty Acid, Monohydroxy	100000773	88930-08-9	3446	159.103
	1710			3-hydroxydecanoate	LC/MS neg	22053		HMDB02203	26612		1.18	0.83	0.78	1.1					0.2984	0.8899	0.419	0.9961	0.1896	0.1203	0.5955	0.238	0.8675	0.988	0.5745	0.1514	0.1938	0.9856		1.0708	0.971	0.908	1.1686		100	100	100	100		Lipid	Fatty Acid, Monohydroxy	100000997	5561-87-5	4634.7	187.134
	1712			3-hydroxylaurate	LC/MS neg	32457		HMDB00387	94216		1.04	0.86	0.58	0.71					0.7647	0.9367	0.5243	0.9961	0.0137	0.0149	0.108	0.0637	0.8106	0.988	0.0049	0.0025	0.5084	0.9856		0.877	1.2346	0.8416	1.4437		100	100	100	100		Lipid	Fatty Acid, Monohydroxy	100001112	53941-38-1	5175	215.165
	1713			3-hydroxymyristate	LC/MS neg	21158			16064		0.97	0.9	0.69	0.74					0.9623	0.9443	0.6464	0.9961	0.0168	0.0179	0.0434	0.0303	0.7204	0.988	0.0025	0.0013	0.7709	0.988		0.9027	1.2169	0.933	1.3495		100	100	100	100		Lipid	Fatty Acid, Monohydroxy	100000882	3422-31-9	5335	243.197
	1715			3-hydroxyoleate*	LC/MS neg	61843					0.86	0.87	0.63	0.62					0.3532	0.8922	0.7009	0.9961	0.0234	0.023	0.006	0.0059	0.354	0.9695	0.0006	0.0004	0.6979	0.9856		0.8137	1.3026	0.9409	1.5009		100	100	100	100		Lipid	Fatty Acid, Monohydroxy	100019966		5508	297.244
	1726			16-hydroxypalmitate	LC/MS neg	39609	C18218	HMDB06294	10466		1.08	1.12	1.1	1.07					0.4164	0.9016	0.3971	0.9961	0.6244	0.3026	0.6492	0.2548	0.2429	0.9695	0.5049	0.1352	0.9804	0.9959		1.1358	1.0644	1.05	0.9545		100	100	100	100		Lipid	Fatty Acid, Monohydroxy	100002953	506-13-8	5236.2	271.228
	1729			13-HODE + 9-HODE	LC/MS neg	37752			43013		1.02	0.79	0.76	0.97					0.6588	0.9337	0.0689	0.9961	0.0234	0.023	0.9624	0.3308	0.3187	0.9695	0.0962	0.0329	0.1095	0.9856		0.9144	0.9432	0.8969	1.1875		100	100	100	100		Lipid	Fatty Acid, Monohydroxy	100002196		5275	295.228
	1743			3-hydroxystearate	LC/MS neg	52938			5282907		1.03	0.9	0.57	0.66					0.692	0.9367	0.5586	0.9961	0.0001	0.0002	0.0019	0.0022	0.8933	0.988	3.7682e-06	3.9798e-06	0.4885	0.9856		0.7703	1.1712	0.7453	1.3012		100	100	100	100		Lipid	Fatty Acid, Monohydroxy	100008933	45261-96-9	5674	299.259
	1752		Fatty Acid, Dihydroxy	12,13-DiHOME	LC/MS neg	38395	C14829	HMDB04705	10236635		0.95	1.11	1.5	1.28					0.5403	0.9118	0.6324	0.9961	0.2041	0.1273	0.1616	0.0884	0.4415	0.9744	0.0621	0.0232	0.924	0.9936		1.2064	0.9392	1.2731	0.847		100	100	100	100		Lipid	Fatty Acid, Dihydroxy	62	263399-35-5	5137	313.238
	1753			9,10-DiHOME	LC/MS neg	38399	C14828	HMDB04704	9966640		0.91	1.07	1.43	1.22					0.9452	0.9443	0.5902	0.9961	0.1394	0.0948	0.3065	0.147	0.6675	0.9822	0.0799	0.0285	0.7394	0.9856		1.1667	0.9598	1.2873	0.8996		100	100	100	100		Lipid	Fatty Acid, Dihydroxy	179	263399-34-4	5180	313.238
	1754			2S,3R-dihydroxybutyrate	LC/MS polar	62950		HMDB02453	10964471		1.01	1.35	0.56	0.42					0.9616	0.9443	0.0105	0.9961	1.8055e-06	6.7412e-06	6.2343e-10	4.0016e-09	0.0598	0.9695	7.665e-12	2.4815e-11	0.0689	0.9856		0.6602	1.5891	0.6522	1.173		100	100	100	100		Lipid	Fatty Acid, Dihydroxy	100002284	5057-93-2	1660	119.035
	1755			2R,3R-dihydroxybutyrate	LC/MS polar	63109		HMDB00498			1.02	1.16	0.58	0.51					0.5789	0.9118	0.1073	0.9961	3.8099e-07	1.7719e-06	1.3835e-08	6.7096e-08	0.1266	0.9695	2.1893e-11	6.9365e-11	0.4452	0.9856		0.7223	1.4035	0.7053	1.2089		100	100	100	100		Lipid	Fatty Acid, Dihydroxy	100002367	759-06-8	1543	119.035
	1758			3,4-dihydroxybutyrate	LC/MS polar	62952					0.95	1.1	0.87	0.75					0.5241	0.9118	0.2057	0.9961	0.0687	0.055	0.0005	0.0007	0.6508	0.9803	0.0003	0.0002	0.1804	0.9856		0.8934	1.1859	0.9413	1.079		100	100	100	100		Lipid	Fatty Acid, Dihydroxy	100001730	51267-44-8	2204	119.035
	1775		Docosanoid	14-HDoHE/17-HDoHE	LC/MS neg	53034					0.57	0.42	1.21	1.63					0.1451	0.8667	0.0153	0.9961	0.8359	0.3718	0.2139	0.1093	0.0071	0.9695	0.3043	0.0875	0.4598	0.9856		0.596	0.3661	1.0443	0.8644		60	20	80	70		Lipid	Docosanoid	100009278		5296	343.228
	1843		Eicosanoid	12-HETE	LC/MS neg	37536		HMDB06111	5312983		0.61	0.38	1.38	2.21					0.3138	0.8899	0.1219	0.9961	0.4346	0.23	0.1846	0.0983	0.0737	0.9695	0.1385	0.0451	0.6932	0.9856		1.696	0.7675	2.7696	2.0062		100	100	100	100		Lipid	Eicosanoid	100002167	71030-37-0;73837-14-6	5326	319.228
	1850			12-HHTrE	LC/MS neg	57393	C20388	HMDB12535	5283141		1.08	0.2	0.2	1.1					0.8874	0.9367	0.0794	0.9961	0.0799	0.0621	0.8848	0.3143	0.2474	0.9695	0.2493	0.0741	0.1769	0.9856		0.5584	0.5056	0.5158	2.5772		20	20	30	50		Lipid	Eicosanoid	1261	54397-84-1	5175	279.197
	1857		Endocannabinoid	oleoyl ethanolamide	LC/MS pos late	38102		HMDB02088	5283454		0.95	0.97	0.73	0.72					0.7492	0.9367	0.8382	0.9961	0.0026	0.0039	0.0019	0.0023	0.7112	0.988	4.3483e-05	3.6791e-05	0.9348	0.9936		0.8208	1.1475	0.864	1.1791		100	100	100	100		Lipid	Endocannabinoid	1137	11-58-0;111-58-0	1661	326.305
	1860			palmitoyl ethanolamide	LC/MS neg	38165	C16512	HMDB02100	4671		1.04	1.15	0.95	0.87					0.7627	0.9367	0.1201	0.9961	0.7461	0.3462	0.1152	0.0669	0.1883	0.9695	0.1785	0.0556	0.3685	0.9856		0.9638	1.1142	0.9224	0.9663		100	100	100	100		Lipid	Endocannabinoid	1489	544-31-0	6300	298.275
	1870			N-oleoyltaurine	LC/MS neg	39732			6437033		1.35	1.06	0.7	0.89					0.0364	0.8258	0.5739	0.9961	0.017	0.0181	0.3764	0.1715	0.0604	0.9695	0.0216	0.0091	0.2635	0.9856		0.9658	1.0795	0.7157	1.019		90	100	80	100		Lipid	Endocannabinoid	100003119	52514-04-2	5610	388.253
	1872			N-palmitoyltaurine	LC/MS neg	39835					1.25	1.07	0.74	0.86					0.1422	0.8661	0.5996	0.9961	0.0334	0.0312	0.2227	0.113	0.1597	0.9695	0.0197	0.0084	0.4967	0.9856		0.8547	0.9913	0.6856	0.9294		80	100	70	100		Lipid	Endocannabinoid	100003239	83982-06-3	5560	362.237
	1874			N-linoleoyltaurine*	LC/MS neg	61826					1.1	1.12	1.13	1.11					0.3358	0.8899	0.5636	0.9961	0.9848	0.4097	0.7109	0.2698	0.2778	0.9695	0.8035	0.1968	0.7829	0.9887		1.1633	1.047	1.0589	0.9371		90	100	70	100		Lipid	Endocannabinoid	100005814		5505	386.237
	1897		Inositol Metabolism	myo-inositol	LC/MS polar	1124	C00137	HMDB00211	892		0.98	1.45	1.4	0.95					0.7251	0.9367	0.0037	0.9961	0.0075	0.0096	0.5325	0.2197	0.0592	0.9695	0.128	0.0424	0.0193	0.9856		1.0324	1.0885	1.0544	0.7523		100	100	100	100		Lipid	Inositol Metabolism	363	87-89-8	3506.3	225.062
	1926		Phospholipid Metabolism	choline	LC/MS pos early	15506	C00114	HMDB00097	305		0.96	0.98	1.38	1.35					0.5165	0.9118	0.8497	0.9961	0.0013	0.0021	0.0044	0.0047	0.5534	0.9782	4.7593e-05	4.0041e-05	0.7446	0.9856		1.229	0.9091	1.282	0.9262		100	100	100	100		Lipid	Phospholipid Metabolism	1256	67-48-1	1961	104.107
	1927			choline phosphate	LC/MS pos early	34396	C00588	HMDB01565	1014		1.01	1.08	1.53	1.43					0.6349	0.9209	0.596	0.9961	0.0169	0.018	0.1447	0.08	0.9686	0.9959	0.0077	0.0036	0.478	0.9856		1.2699	0.887	1.2526	0.8193		100	100	100	100		Lipid	Phospholipid Metabolism	267	72556-74-2	700	184.073
	1930			glycerophosphorylcholine (GPC)	LC/MS pos early	15990	C00670	HMDB00086	71920		0.92	1.05	0.85	0.74					0.2143	0.8899	0.4651	0.9961	0.0302	0.0284	0.0001	0.0002	0.7122	0.988	4.9565e-05	4.1466e-05	0.1654	0.9856		0.8497	1.1494	0.9254	1.093		100	100	100	100		Lipid	Phospholipid Metabolism	100000269	28319-77-9	672	258.11
	1932			phosphoethanolamine	LC/MS pos early	1600	C00346	HMDB00224	1015		0.87	1.1	1.87	1.49					0.2016	0.8899	0.495	0.9961	0.0006	0.0011	0.0839	0.0513	0.6681	0.9822	0.0004	0.0003	0.1679	0.9856		1.2302	0.8278	1.4076	0.7541		100	100	100	100		Lipid	Phospholipid Metabolism	1026	1071-23-4	700	142.026
	1934			glycerophosphoethanolamine	LC/MS polar	37455	C01233	HMDB00114	123874		0.91	1.13	1.1	0.89					0.3262	0.8899	0.1889	0.9961	0.3617	0.2022	0.1669	0.0906	0.8092	0.988	0.7327	0.1846	0.1075	0.9856		0.9085	1.0262	0.9941	0.9067		100	100	100	100		Lipid	Phospholipid Metabolism	100001620	33049-08-0	3075	214.049
	1937			trimethylamine N-oxide	LC/MS pos early	40406	C01104	HMDB00925	1145		1.02	1.62	2.99	1.89					0.8995	0.9391	0.0066	0.9961	5.521e-08	3.3263e-07	0.0002	0.0004	0.0403	0.9695	3.9416e-09	7.5252e-09	0.0593	0.9856		1.5112	0.8009	1.4836	0.4958		100	100	100	100		Lipid	Phospholipid Metabolism	100003397	1184-78-7	2100	76.0757
	1955		Phosphatidylcholine (PC)	1-myristoyl-2-palmitoyl-GPC (14:0/16:0)	LC/MS pos late	19258		HMDB07869	129657		0.94	0.99	0.86	0.81					0.7976	0.9367	0.8427	0.9961	0.0586	0.0485	0.0518	0.0349	0.7478	0.988	0.0081	0.0038	0.9672	0.9936		0.8832	1.0839	0.9439	1.0996		100	100	100	100		Lipid	Phosphatidylcholine (PC)	100000672	69525-80-0	2147	706.538
	1959			1-myristoyl-2-arachidonoyl-GPC (14:0/20:4)*	LC/MS pos late	53195		HMDB07883			1.05	0.94	0.37	0.41					0.4832	0.9016	0.4865	0.9961	2.861e-12	3.792e-11	1.3409e-10	1.0091e-09	0.997	0.9961	1e-15	7e-15	0.3248	0.9856		0.5895	1.4352	0.5616	1.5296		100	100	100	100		Lipid	Phosphatidylcholine (PC)	100009139		1914	754.538
	1971			1,2-dipalmitoyl-GPC (16:0/16:0)	LC/MS pos late	19130		HMDB00564	452110		0.93	0.96	1.08	1.05					0.2292	0.8899	0.4456	0.9961	0.2369	0.1431	0.4578	0.1986	0.167	0.9695	0.1757	0.0552	0.7511	0.988		1.0084	0.9623	1.0802	1.0024		100	100	100	100		Lipid	Phosphatidylcholine (PC)	100000657	63-89-8	2365	734.569
	1972			1-palmitoyl-2-palmitoleoyl-GPC (16:0/16:1)*	LC/MS pos late	52470		HMDB07969			1.03	1.05	0.35	0.35					0.5811	0.9118	0.7021	0.9961	1.49e-13	2.473e-12	2.29e-13	2.938e-12	0.5094	0.9782	0	0	0.9043	0.9936		0.5417	1.5646	0.5235	1.4955		100	100	100	100		Lipid	Phosphatidylcholine (PC)	100008984		2160	732.554
	1973			1-palmitoyl-2-stearoyl-GPC (16:0/18:0)	LC/MS pos late	52616		HMDB07970			0.89	0.98	1.12	1.01					0.1903	0.8899	0.8732	0.9961	0.2298	0.1398	0.9622	0.3308	0.2973	0.9695	0.3754	0.1049	0.4119	0.9856		0.9925	0.9779	1.1158	0.9981		100	100	100	100		Lipid	Phosphatidylcholine (PC)	100008921	59403-51-9	2653	762.601
	1975			1-palmitoyl-2-oleoyl-GPC (16:0/18:1)	LC/MS pos late	52461		HMDB07972	6436017		0.95	0.99	0.6	0.58					0.4515	0.9016	0.8328	0.9961	1.3648e-10	1.4472e-09	2.9668e-11	2.5899e-10	0.4955	0.9782	4e-15	2.4e-14	0.7004	0.9856		0.7313	1.2658	0.7697	1.2792		100	100	100	100		Lipid	Phosphatidylcholine (PC)	1539	26853-31-6;26853-31-6	2358	760.585
	1978			1-palmitoyl-2-linoleoyl-GPC (16:0/18:2)	LC/MS pos late	42446		HMDB07973	5287971		0.92	0.96	0.84	0.81					0.1694	0.8763	0.3657	0.9961	0.0006	0.0011	0.0002	0.0002	0.1099	0.9695	2.1672e-06	2.4266e-06	0.7331	0.9856		0.8402	1.0385	0.909	1.0856		100	100	100	100		Lipid	Phosphatidylcholine (PC)	1537	40811-94-7	2160	758.569
	1981			1-palmitoyl-2-gamma-linolenoyl-GPC (16:0/18:3n6)*	LC/MS pos late	54812		HMDB07974			1.07	1.05	0.76	0.78					0.3286	0.8899	0.6504	0.9961	0.0023	0.0035	0.0094	0.0085	0.3129	0.9695	0.0001	0.0001	0.7083	0.9856		0.9413	1.2139	0.8828	1.1591		100	100	100	100		Lipid	Phosphatidylcholine (PC)	100009154		2034	756.554
	1985			1-palmitoyl-2-dihomo-linolenoyl-GPC (16:0/20:3n3 or 6)*	LC/MS pos late	52454					1.03	0.99	0.38	0.4					0.6146	0.9118	0.906	0.9961	7.39e-13	1.0312e-11	3.788e-12	3.594e-11	0.7849	0.988	0	0	0.6602	0.9856		0.5666	1.4281	0.5486	1.4423		100	100	100	100		Lipid	Phosphatidylcholine (PC)	100008985		2199	784.585
	1989			1-palmitoyl-2-arachidonoyl-GPC (16:0/20:4n6)	LC/MS pos late	52462		HMDB07982	10747814		0.96	1	0.74	0.71					0.437	0.9016	0.9755	0.9961	8.497e-08	4.7925e-07	7.2584e-09	3.83e-08	0.5966	0.9782	5.679e-12	1.9219e-11	0.5671	0.9856		0.8081	1.1324	0.8416	1.1301		100	100	100	100		Lipid	Phosphatidylcholine (PC)	100008914	35418-58-7	2091	782.569
	1995			1-palmitoyl-2-docosahexaenoyl-GPC (16:0/22:6)	LC/MS pos late	52610		HMDB07991	6441886		0.93	0.99	0.79	0.75					0.2239	0.8899	0.7797	0.9961	7.6672e-05	0.0002	4.1693e-06	1.0557e-05	0.2898	0.9695	3.4212e-08	5.3069e-08	0.5035	0.9856		0.8086	1.0784	0.8695	1.0941		100	100	100	100		Lipid	Phosphatidylcholine (PC)	100008915	59403-54-2	2023	806.569
	2001			1-palmitoleoyl-2-linoleoyl-GPC (16:1/18:2)*	LC/MS pos late	52683		HMDB08006			0.89	1.02	0.44	0.38					0.3207	0.8899	0.8646	0.9961	7.863e-12	9.0628e-11	3.64e-13	4.418e-12	0.5585	0.9782	0	0	0.4102	0.9856		0.5453	1.4191	0.6116	1.3937		100	100	100	100		Lipid	Phosphatidylcholine (PC)	100009075		2003	756.554
	2002			1-palmitoleoyl-2-linolenoyl-GPC (16:1/18:3)*	LC/MS pos late	53180		HMDB08008			0.78	0.97	0.46	0.37					0.2081	0.8899	0.9938	0.9977	8.7972e-07	3.7017e-06	1.7289e-08	8.2023e-08	0.3737	0.9695	4.2934e-11	1.2295e-10	0.3679	0.9856		0.5274	1.4414	0.6742	1.4808		100	100	100	100		Lipid	Phosphatidylcholine (PC)	100009345		1850	754.538
	2011			1,2-distearoyl-GPC (18:0/18:0)	LC/MS pos late	19132		HMDB08036	94190		0.89	0.99	1.72	1.55					0.2778	0.8899	0.9499	0.9961	3.0515e-05	8.0091e-05	0.0009	0.0012	0.4674	0.9782	8.9385e-07	1.0649e-06	0.4154	0.9856		1.2478	0.8068	1.406	0.8154		100	100	100	100		Lipid	Phosphatidylcholine (PC)	100000660	816-94-4	2950	790.632
	2012			1-stearoyl-2-oleoyl-GPC (18:0/18:1)	LC/MS pos late	52438		HMDB08038			0.92	1.04	0.7	0.62					0.4132	0.9016	0.6023	0.9961	0.0005	0.0009	8.7715e-06	1.994e-05	0.8321	0.988	2.2839e-07	3.0367e-07	0.3449	0.9856		0.773	1.2414	0.8373	1.1897		100	100	100	100		Lipid	Phosphatidylcholine (PC)	100008904	56421-10-4	2644	788.616
	2015			1-stearoyl-2-linoleoyl-GPC (18:0/18:2)*	LC/MS pos late	52452		HMDB08039			0.91	1.01	0.98	0.87					0.1222	0.8661	0.8552	0.9961	0.4686	0.2455	0.0171	0.0143	0.3291	0.9695	0.0283	0.0117	0.2196	0.9856		0.9108	1.044	1.0055	1.0312		100	100	100	100		Lipid	Phosphatidylcholine (PC)	100008980		2380	786.601
	2023			1-stearoyl-2-arachidonoyl-GPC (18:0/20:4)	LC/MS pos late	42450		HMDB08048	16219824		0.94	1.05	0.99	0.89					0.2302	0.8899	0.3739	0.9961	0.8834	0.3845	0.0294	0.0218	0.8222	0.988	0.0961	0.0329	0.1424	0.9856		0.9526	1.0708	1.0174	1.0228		100	100	100	100		Lipid	Phosphatidylcholine (PC)	100001869	35418-59-8	2300	810.601
	2029			1-stearoyl-2-docosahexaenoyl-GPC (18:0/22:6)	LC/MS pos late	52611		HMDB08057			0.88	1.04	1.21	1.02					0.0872	0.8661	0.6082	0.9961	0.0367	0.0333	0.9162	0.3215	0.3859	0.9695	0.1532	0.0493	0.1163	0.9856		1.0029	0.9851	1.1439	0.9491		100	100	100	100		Lipid	Phosphatidylcholine (PC)	100008916	59403-52-0	2197	834.601
	2037			1-oleoyl-2-linoleoyl-GPC (18:1/18:2)*	LC/MS pos late	52453					0.89	1.02	0.75	0.66					0.1243	0.8661	0.7997	0.9961	0.0002	0.0004	7.2065e-07	2.3474e-06	0.3576	0.9695	1.9366e-08	3.1168e-08	0.2041	0.9856		0.7588	1.1582	0.8557	1.137		100	100	100	100		Lipid	Phosphatidylcholine (PC)	100008981		2165	784.585
	2047			1-oleoyl-2-docosahexaenoyl-GPC (18:1/22:6)*	LC/MS pos late	52697		HMDB08123			0.94	0.99	0.64	0.61					0.4206	0.9016	0.9303	0.9961	6.2203e-08	3.6644e-07	7.0011e-09	3.8198e-08	0.5273	0.9782	4.576e-12	1.6619e-11	0.6106	0.9856		0.736	1.2139	0.785	1.221		100	100	100	100		Lipid	Phosphatidylcholine (PC)	100009130		2011	832.585
	2048			1,2-dilinoleoyl-GPC (18:2/18:2)	LC/MS pos late	52603		HMDB08138	5288075		0.77	0.98	0.77	0.6					0.0488	0.8258	0.7577	0.9961	0.0076	0.0096	5.7851e-05	0.0001	0.1052	0.9695	7.6402e-06	7.5849e-06	0.2295	0.9856		0.698	1.1558	0.9105	1.1854		100	100	100	100		Lipid	Phosphatidylcholine (PC)	100008903	998-06-1	2006	782.569
	2049			1-linoleoyl-2-linolenoyl-GPC (18:2/18:3)*	LC/MS pos late	53176		HMDB08141			0.74	1	1.02	0.76					0.2263	0.8899	0.9912	0.9977	0.6435	0.309	0.0961	0.0578	0.394	0.9695	0.1327	0.0436	0.3856	0.9856		0.781	1.0327	1.0519	1.0309		100	100	100	100		Lipid	Phosphatidylcholine (PC)	100009343		1939	780.554
	2053			1-linoleoyl-2-arachidonoyl-GPC (18:2/20:4n6)*	LC/MS pos late	52710		HMDB08147			0.87	1.02	0.62	0.53					0.2154	0.8899	0.7792	0.9961	4.1162e-06	1.3812e-05	3.6435e-08	1.5591e-07	0.4934	0.9782	1.8884e-10	5.0217e-10	0.2824	0.9856		0.6403	1.2046	0.7333	1.1753		100	100	100	100		Lipid	Phosphatidylcholine (PC)	100009131		1969	806.569
	2095		Phosphatidylethanolamine (PE)	1-palmitoyl-2-oleoyl-GPE (16:0/18:1)	LC/MS pos late	19263		HMDB05320	5283496		0.84	0.88	0.76	0.73					0.5918	0.9118	0.4138	0.9961	0.0289	0.0275	0.0541	0.0359	0.3399	0.9695	0.0047	0.0024	0.841	0.991		0.8257	1.1355	0.9799	1.2888		100	100	100	100		Lipid	Phosphatidylethanolamine (PE)	1526	26662-94-2	2509	718.538
	2097			1-palmitoyl-2-linoleoyl-GPE (16:0/18:2)	LC/MS pos late	42449		HMDB05322	9546747		0.81	0.94	0.99	0.85					0.4543	0.9016	0.6502	0.9961	0.5322	0.2687	0.3586	0.1658	0.3964	0.9695	0.2771	0.0811	0.8336	0.991		0.9	1.0632	1.1121	1.1286		100	100	100	100		Lipid	Phosphatidylethanolamine (PE)	100001870		2275	716.522
	2100			1-palmitoyl-2-arachidonoyl-GPE (16:0/20:4)*	LC/MS pos late	52464		HMDB05323	9546800		0.93	0.98	0.77	0.74					0.7526	0.9367	0.9636	0.9961	0.0456	0.0392	0.0248	0.0191	0.7986	0.988	0.0035	0.0019	0.8487	0.991		0.8545	1.1583	0.9172	1.1854		100	100	100	100		Lipid	Phosphatidylethanolamine (PE)	100008990		2198	740.522
	2102			1-palmitoyl-2-docosahexaenoyl-GPE (16:0/22:6)*	LC/MS pos late	52465		HMDB05324	9546799		0.89	0.98	0.89	0.81					0.6387	0.9218	0.9817	0.9961	0.2862	0.1669	0.134	0.0752	0.7275	0.988	0.0726	0.0262	0.752	0.988		0.8489	1.0519	0.9533	1.0753		100	100	100	100		Lipid	Phosphatidylethanolamine (PE)	100008991		2119	764.522
	2109			1-stearoyl-2-oleoyl-GPE (18:0/18:1)	LC/MS pos late	42448		HMDB08993			0.67	0.93	0.96	0.69					0.2577	0.8899	0.6483	0.9961	0.2952	0.1708	0.0882	0.0535	0.2625	0.9695	0.0542	0.0205	0.6285	0.9856		0.8896	1.2941	1.3325	1.385		90	100	100	100		Lipid	Phosphatidylethanolamine (PE)	100001856		2858	746.569
	2112			1-stearoyl-2-linoleoyl-GPE (18:0/18:2)*	LC/MS pos late	52446		HMDB08994	9546749		0.8	0.98	1.01	0.82					0.3767	0.9003	0.8112	0.9961	0.598	0.293	0.2432	0.1212	0.4272	0.9695	0.2322	0.0701	0.6463	0.9856		0.8669	1.0583	1.0871	1.0759		100	100	100	100		Lipid	Phosphatidylethanolamine (PE)	100008976		2522	744.554
	2117			1-stearoyl-2-arachidonoyl-GPE (18:0/20:4)	LC/MS pos late	52447		HMDB09003	5289133		0.84	0.99	1.08	0.91					0.352	0.8922	0.9961	0.9977	0.8996	0.3884	0.4227	0.1879	0.507	0.9782	0.6316	0.1636	0.5114	0.9856		0.9114	0.9991	1.0829	1.0064		100	100	100	100		Lipid	Phosphatidylethanolamine (PE)	100008977		2424	768.554
	2123			1-oleoyl-2-linoleoyl-GPE (18:1/18:2)*	LC/MS pos late	52687		HMDB05349	9546753		0.73	0.98	0.9	0.67					0.3226	0.8899	0.8657	0.9961	0.2863	0.1669	0.0635	0.04	0.4122	0.9695	0.041	0.016	0.5597	0.9856		0.7439	1.1107	1.0174	1.1324		100	100	100	100		Lipid	Phosphatidylethanolamine (PE)	100009078		2270	742.538
	2126			1-oleoyl-2-arachidonoyl-GPE (18:1/20:4)*	LC/MS pos late	55041		HMDB09069			0.9	0.94	0.7	0.67					0.5964	0.9118	0.8975	0.9961	0.0201	0.0204	0.0074	0.007	0.6415	0.9803	0.0007	0.0004	0.7765	0.988		0.8496	1.2648	0.9392	1.3512		100	100	100	100		Lipid	Phosphatidylethanolamine (PE)	100009219		2200	766.538
	2132			1-linoleoyl-2-arachidonoyl-GPE (18:2/20:4)*	LC/MS pos late	53189		HMDB09102			0.77	0.8	1.02	0.97					0.5175	0.9118	0.4077	0.9961	0.7702	0.3545	0.9128	0.3208	0.2987	0.9695	0.7764	0.1917	0.8972	0.9936		0.9265	0.9523	1.2071	1.1857		100	100	100	100		Lipid	Phosphatidylethanolamine (PE)	100009222		2030	764.522
	2211		Phosphatidylinositol (PI)	1-palmitoyl-2-linoleoyl-GPI (16:0/18:2)	LC/MS polar	52450		HMDB09784			0.83	0.92	0.9	0.81					0.1719	0.8763	0.3736	0.9961	0.1518	0.1009	0.0581	0.0376	0.1134	0.9695	0.0207	0.0088	0.7295	0.9856		0.8628	1.066	1.0422	1.1639		100	100	100	100		Lipid	Phosphatidylinositol (PI)	1528		910	833.518
	2213			1-palmitoyl-2-arachidonoyl-GPI (16:0/20:4)*	LC/MS polar	52467		HMDB09789			0.99	0.99	0.69	0.69					0.9644	0.9443	0.8433	0.9961	0.0002	0.0005	0.0005	0.0007	0.9138	0.988	2.3993e-06	2.6663e-06	0.864	0.991		0.7857	1.1346	0.7918	1.1508		100	100	100	100		Lipid	Phosphatidylinositol (PI)	100008993		892	857.519
	2217			1-stearoyl-2-linoleoyl-GPI (18:0/18:2)	LC/MS polar	52468		HMDB09809			0.81	0.88	0.97	0.89					0.0954	0.8661	0.2446	0.9961	0.4681	0.2455	0.2147	0.1095	0.048	0.9695	0.1667	0.0527	0.7102	0.9856		0.8854	0.9968	1.0897	1.1292		100	100	100	100		Lipid	Phosphatidylinositol (PI)	100008994		910	861.55
	2228			1-stearoyl-2-arachidonoyl-GPI (18:0/20:4)	LC/MS pos late	52449		HMDB09815			0.93	0.98	0.89	0.85					0.5105	0.9118	0.842	0.9961	0.0839	0.0641	0.0312	0.023	0.5444	0.9782	0.0073	0.0035	0.7448	0.9856		0.8768	1.0358	0.9424	1.0546		100	100	100	100		Lipid	Phosphatidylinositol (PI)	100000616	383907-33-3	3000	904.591
	2233			1-oleoyl-2-arachidonoyl-GPI (18:1/20:4) *	LC/MS polar	54994		HMDB09844			0.99	1	0.56	0.56					0.8242	0.9367	0.9358	0.9961	1.9035e-10	1.9408e-09	1.2729e-10	9.9216e-10	0.8305	0.988	1.2e-14	6.7e-14	0.9203	0.9936		0.6929	1.2484	0.6992	1.2521		100	100	100	100		Lipid	Phosphatidylinositol (PI)	100010951		922	883.534
	2255		Lysophospholipid	1-linoleoyl-GPA (18:2)*	LC/MS neg	52690		HMDB07856			1.04	1.26	0.81	0.66					0.8614	0.9367	0.14	0.9961	0.1632	0.1063	0.0091	0.0083	0.2413	0.9695	0.0055	0.0027	0.3521	0.9856		0.889	1.3447	0.8584	1.0633		90	100	100	90		Lipid	Lysophospholipid	100009082		5483	433.236
	2259			1-arachidonoyl-GPA (20:4)	LC/MS neg	46325					1.07	1.49	0.75	0.54					0.6897	0.9367	0.0652	0.9961	0.1571	0.1031	0.0056	0.0056	0.1119	0.9695	0.0037	0.0019	0.2959	0.9856		0.7918	1.4666	0.7433	0.9855		90	100	100	90		Lipid	Lysophospholipid	100004442	799268-65-8	5499	457.236
	2266			1-palmitoyl-GPC (16:0)	LC/MS pos late	33955		HMDB10382	86554		0.97	0.99	0.81	0.79					0.5783	0.9118	0.7769	0.9961	0.0002	0.0004	9.0472e-05	0.0002	0.5532	0.9782	6.1884e-07	7.6795e-07	0.8467	0.991		0.8655	1.0887	0.8948	1.1051		100	100	100	100		Lipid	Lysophospholipid	100001263	17364-16-8	1525	496.34
	2267			2-palmitoyl-GPC (16:0)*	LC/MS neg	35253		HMDB61702	15061532		1	0.97	0.71	0.73					0.8383	0.9367	0.8357	0.9961	4.0046e-05	0.0001	0.0001	0.0002	0.9981	0.9961	2.5836e-07	3.3455e-07	0.7711	0.988		0.8422	1.1515	0.8389	1.1819		100	100	100	100		Lipid	Lysophospholipid	100001562		6215	570.341
	2268			1-palmitoleoyl-GPC (16:1)*	LC/MS pos late	33230		HMDB10383	24779461		0.99	1.07	0.41	0.38					0.912	0.9443	0.4205	0.9961	4.532e-12	5.7214e-11	7.22e-13	8.296e-12	0.5167	0.9782	0	0	0.6219	0.9856		0.6145	1.6245	0.6208	1.5149		100	100	100	100		Lipid	Lysophospholipid	100001511		1450	494.324
	2269			2-palmitoleoyl-GPC (16:1)*	LC/MS neg	47118		HMDB10383			0.94	1.08	0.35	0.3					0.9708	0.9443	0.4803	0.9961	7.0409e-08	4.0576e-07	7.3708e-09	3.83e-08	0.6354	0.9784	5.104e-12	1.8096e-11	0.5991	0.9856		0.4854	1.6141	0.517	1.4936		80	100	90	100		Lipid	Lysophospholipid	100001561		5720	568.326
	2275			1-stearoyl-GPC (18:0)	LC/MS pos late	33961		HMDB10384	497299		0.91	1.05	1.11	0.95					0.1263	0.8661	0.3646	0.9961	0.1346	0.092	0.3471	0.1618	0.6501	0.9803	0.6852	0.1744	0.0876	0.9856		0.9467	0.9926	1.0441	0.9419		100	100	100	100		Lipid	Lysophospholipid	100001271	19420-57-6	1606	524.371
	2277			1-oleoyl-GPC (18:1)	LC/MS pos late	48258		HMDB02815	16081932		0.92	1.03	0.58	0.52					0.4837	0.9016	0.713	0.9961	1.5919e-07	8.4401e-07	6.1521e-09	3.4426e-08	0.813	0.988	7.544e-12	2.4815e-11	0.4507	0.9856		0.713	1.3787	0.7715	1.3407		100	100	100	100		Lipid	Lysophospholipid	100001272	19420-56-5	1540	522.355
	2280			1-linoleoyl-GPC (18:2)	LC/MS pos late	34419	C04100	HMDB10386	11988421		0.89	1.05	0.91	0.77					0.1436	0.8661	0.5318	0.9961	0.1575	0.1031	0.001	0.0013	0.5452	0.9782	0.0011	0.0007	0.1414	0.9856		0.8736	1.1295	0.9815	1.08		100	100	100	100		Lipid	Lysophospholipid	100001395		1465	520.34
	2282			1-linolenoyl-GPC (18:3)*	LC/MS pos late	45951		HMDB10388			0.95	1.08	1	0.88					0.6263	0.915	0.2502	0.9961	0.8879	0.3852	0.0799	0.0491	0.6347	0.9784	0.1778	0.0555	0.2482	0.9856		0.9505	1.0747	0.9973	0.9948		100	100	100	100		Lipid	Lysophospholipid	100005350		1410	518.324
	2298			1-arachidonoyl-GPC (20:4n6)*	LC/MS pos late	33228	C05208	HMDB10395			1	1.11	0.8	0.72					0.9003	0.9391	0.1779	0.9961	0.0042	0.0058	0.0001	0.0002	0.2958	0.9695	8.041e-06	7.8778e-06	0.3834	0.9856		0.8122	1.1335	0.8147	1.0219		100	100	100	100		Lipid	Lysophospholipid	100001551		1460	544.34
	2310			1-lignoceroyl-GPC (24:0)	LC/MS pos late	49617		HMDB10405			0.99	0.98	0.94	0.95					0.9652	0.9443	0.7912	0.9961	0.3209	0.1829	0.491	0.2085	0.8757	0.988	0.2365	0.0713	0.8274	0.991		0.9623	1.0137	0.9768	1.0347		100	100	100	100		Lipid	Lysophospholipid	100002873	325171-59-3	1907	608.465
	2320			1-palmitoyl-GPE (16:0)	LC/MS pos late	35631		HMDB11503	9547069		0.96	1.03	1.23	1.15					0.6089	0.9118	0.634	0.9961	0.0017	0.0027	0.0222	0.0176	0.9798	0.9961	0.0002	0.0002	0.4856	0.9856		1.0921	0.9494	1.1325	0.9233		100	100	100	100		Lipid	Lysophospholipid	100001567	53862-35-4	1544	454.293
	2327			1-stearoyl-GPE (18:0)	LC/MS pos late	42398		HMDB11130	9547068		0.92	1.02	1.4	1.26					0.1902	0.8899	0.8005	0.9961	2.8874e-06	1.0206e-05	0.0004	0.0005	0.4498	0.9744	7.9823e-08	1.1214e-07	0.2684	0.9856		1.1588	0.9193	1.2643	0.9053		100	100	100	100		Lipid	Lysophospholipid	100001461	69747-55-3	1626	482.324
	2328			2-stearoyl-GPE (18:0)*	LC/MS neg	41220		HMDB11129			0.98	1.29	1.94	1.47					0.9467	0.9443	0.0687	0.9961	4.0764e-05	0.0001	0.0098	0.0088	0.209	0.9695	7.3714e-06	7.3672e-06	0.1778	0.9856		1.2692	0.8606	1.2887	0.6651		100	100	100	100		Lipid	Lysophospholipid	100003901		6350	480.31
	2329			1-oleoyl-GPE (18:1)	LC/MS pos late	35628		HMDB11506	9547071		0.93	1.01	0.93	0.85					0.3345	0.8899	0.8754	0.9961	0.396	0.2138	0.0536	0.0358	0.5656	0.9782	0.0511	0.0195	0.427	0.9856		0.9288	1.0875	1.0035	1.0778		100	100	100	100		Lipid	Lysophospholipid	100001569	89576-29-4	1554	480.308
	2331			1-linoleoyl-GPE (18:2)*	LC/MS pos late	36600		HMDB11507	52925130		0.91	1.07	0.87	0.74					0.6113	0.9118	0.4452	0.9961	0.3518	0.1976	0.0322	0.0234	0.8556	0.988	0.0312	0.0127	0.3697	0.9856		0.8817	1.192	0.97	1.1154		100	100	100	100		Lipid	Lysophospholipid	100001570		1482	478.293
	2343			1-arachidonoyl-GPE (20:4n6)*	LC/MS pos late	35186		HMDB11517	42607465		1	1.12	0.75	0.67					0.9238	0.9443	0.0903	0.9961	0.0001	0.0003	9.6469e-07	3.0512e-06	0.2023	0.9695	1.9553e-08	3.1168e-08	0.2527	0.9856		0.8202	1.2301	0.8233	1.0944		100	100	100	100		Lipid	Lysophospholipid	100001571		1470	502.293
	2364			1-palmitoyl-GPG (16:0)*	LC/MS neg	45970			3300276		0.86	0.96	0.69	0.62					0.4741	0.9016	0.9862	0.9977	0.0077	0.0097	0.0012	0.0015	0.6036	0.9782	7.049e-05	5.674e-05	0.6207	0.9856		0.6564	1.0615	0.7619	1.1065		30	100	30	80		Lipid	Lysophospholipid	100005717		5570	483.273
	2370			1-linoleoyl-GPG (18:2)*	LC/MS neg	54885					0.94	1.1	0.8	0.68					0.949	0.9443	0.4608	0.9961	0.027	0.0258	0.005	0.0051	0.5704	0.9782	0.0006	0.0004	0.633	0.9856		0.8629	1.2675	0.9205	1.1539		100	100	100	100		Lipid	Lysophospholipid	100009227		5516	507.273
	2371			1-palmitoyl-GPI (16:0)	LC/MS neg	35305		HMDB61695			1.15	1.02	0.46	0.52					0.4046	0.9016	0.8731	0.9961	8.3925e-05	0.0002	0.0006	0.0008	0.4822	0.9782	1.345e-06	1.5527e-06	0.6324	0.9856		0.7756	1.4837	0.6766	1.4604		100	100	90	100		Lipid	Lysophospholipid	100001655		5564	571.289
	2374			1-stearoyl-GPI (18:0)	LC/MS neg	19324		HMDB61696			0.99	1.06	0.71	0.65					0.8599	0.9367	0.3583	0.9961	0.009	0.0108	0.0004	0.0006	0.5978	0.9782	3.8599e-05	3.3136e-05	0.4384	0.9856		0.8491	1.2967	0.8611	1.2179		100	100	100	100		Lipid	Lysophospholipid	100000656	796963-93-4	5794	599.32
	2376			1-oleoyl-GPI (18:1)	LC/MS neg	36602					1	1.11	0.44	0.4					0.9783	0.946	0.3982	0.9961	0.0005	0.0009	4.067e-05	7.9962e-05	0.5366	0.9782	6.4782e-07	7.9727e-07	0.562	0.9856		0.595	1.4886	0.5922	1.3428		60	100	70	90		Lipid	Lysophospholipid	100001777		5599	597.305
	2378			1-linoleoyl-GPI (18:2)*	LC/MS neg	36594					0.85	0.99	1.07	0.92					0.3672	0.9003	0.9258	0.9961	0.7731	0.3546	0.4783	0.2055	0.5659	0.9782	0.765	0.1899	0.4811	0.9856		0.939	1.0193	1.1029	1.0261		100	100	100	100		Lipid	Lysophospholipid	100001778		5494	595.289
	2383			1-arachidonoyl-GPI (20:4)*	LC/MS neg	34214		HMDB61690			0.99	1.09	1.03	0.94					0.8829	0.9367	0.2759	0.9961	0.7922	0.3601	0.493	0.2089	0.3809	0.9695	0.7643	0.1899	0.5025	0.9856		1.0088	1.0719	1.0145	0.9816		100	100	100	100		Lipid	Lysophospholipid	100001654		5482	619.289
	2452		Plasmalogen	1-(1-enyl-palmitoyl)-2-oleoyl-GPE (P-16:0/18:1)*	LC/MS pos late	52477		HMDB11342			0.75	1.05	0.83	0.59					0.0462	0.8258	0.6182	0.9961	0.145	0.0973	0.0003	0.0004	0.2768	0.9695	0.0004	0.0003	0.0778	0.9856		0.7371	1.2419	0.9776	1.1775		100	100	100	100		Lipid	Plasmalogen	100009005		2600	702.543
	2453			1-(1-enyl-palmitoyl)-2-linoleoyl-GPE (P-16:0/18:2)*	LC/MS pos late	52677		HMDB11343			0.77	0.93	0.61	0.5					0.0668	0.8661	0.8081	0.9961	0.0048	0.0065	4.3057e-05	8.3157e-05	0.1398	0.9695	4.1707e-06	4.3738e-06	0.2522	0.9856		0.5974	1.1851	0.7736	1.2733		70	100	100	100		Lipid	Plasmalogen	100009069		2351	700.528
	2454			1-(1-enyl-palmitoyl)-2-palmitoyl-GPC (P-16:0/16:0)*	LC/MS pos late	52716		HMDB11206	11146967		0.88	0.99	1.05	0.93					0.1253	0.8661	0.8335	0.9961	0.7471	0.3462	0.3086	0.1474	0.2159	0.9695	0.6197	0.1611	0.3434	0.9856		0.9192	0.9868	1.0504	0.9977		100	100	100	100		Lipid	Plasmalogen	100009162		2454	718.575
	2456			1-(1-enyl-palmitoyl)-2-arachidonoyl-GPE (P-16:0/20:4)*	LC/MS pos late	52673		HMDB11352			0.84	0.89	0.98	0.93					0.0722	0.8661	0.1896	0.9961	0.691	0.3265	0.3658	0.1677	0.0303	0.9695	0.3581	0.101	0.7178	0.9856		0.899	0.9707	1.0684	1.0847		100	100	100	100		Lipid	Plasmalogen	100009002		2270	724.528
	2458			1-(1-enyl-palmitoyl)-2-oleoyl-GPC (P-16:0/18:1)*	LC/MS pos late	52478					0.94	0.95	0.87	0.86					0.5438	0.9118	0.6157	0.9961	0.1579	0.1031	0.1302	0.0734	0.4339	0.9695	0.0414	0.0161	0.9403	0.9936		0.8337	0.9697	0.8889	1.0217		90	100	100	100		Lipid	Plasmalogen	100009007		2443	744.59
	2460			1-(1-enyl-stearoyl)-2-oleoyl-GPE (P-18:0/18:1)	LC/MS pos late	52614		HMDB11375			0.72	1.01	0.92	0.66					0.0045	0.5943	0.9585	0.9961	0.3266	0.1858	0.0003	0.0005	0.0358	0.9695	0.0012	0.0007	0.0421	0.9856		0.7268	1.1093	1.0034	1.0937		90	100	100	100		Lipid	Plasmalogen	100008919	144371-68-6	2950	730.575
	2461			1-(1-enyl-stearoyl)-2-linoleoyl-GPE (P-18:0/18:2)*	LC/MS pos late	52748		HMDB11376			0.76	0.95	0.85	0.69					0.009	0.7414	0.5836	0.9961	0.0443	0.0386	0.0001	0.0002	0.0248	0.9695	6.6678e-05	5.4259e-05	0.1273	0.9856		0.7617	1.1117	0.996	1.1735		100	100	100	100		Lipid	Plasmalogen	100009225		2633	728.559
	2464			1-(1-enyl-palmitoyl)-2-arachidonoyl-GPC (P-16:0/20:4)*	LC/MS pos late	52689		HMDB11220			0.84	0.94	1.36	1.22					0.0184	0.7414	0.3956	0.9961	0.0001	0.0003	0.0105	0.0093	0.0241	0.9695	1.7022e-05	1.614e-05	0.2622	0.9856		1.1119	0.9133	1.319	0.9684		100	100	100	100		Lipid	Plasmalogen	100009014		2154	766.575
	2465			1-(1-enyl-palmitoyl)-2-linoleoyl-GPC (P-16:0/18:2)*	LC/MS pos late	52682		HMDB11211			0.91	0.89	0.93	0.95					0.4855	0.9016	0.2833	0.9961	0.2846	0.1669	0.4874	0.2073	0.2128	0.9695	0.2143	0.0654	0.7873	0.9887		0.9264	0.9801	1.0172	1.0994		100	100	100	100		Lipid	Plasmalogen	100009009		2226	742.575
	2469			1-(1-enyl-stearoyl)-2-arachidonoyl-GPE (P-18:0/20:4)*	LC/MS pos late	52475		HMDB05779	9547058		0.8	0.96	1.18	0.99					0.0124	0.7414	0.5486	0.9961	0.1007	0.075	0.7336	0.2742	0.028	0.9695	0.349	0.0986	0.1602	0.9856		0.9742	0.9844	1.212	1.029		100	100	100	100		Lipid	Plasmalogen	100008999		2511	752.559
	2484		Lysoplasmalogen	1-(1-enyl-palmitoyl)-GPC (P-16:0)*	LC/MS pos late	52474		HMDB10407	10917802		0.91	0.95	0.98	0.94					0.3256	0.8899	0.5404	0.9961	0.6109	0.2978	0.3784	0.1721	0.2611	0.9695	0.3271	0.0928	0.7905	0.9887		0.9106	0.967	0.9992	1.0192		100	100	100	100		Lipid	Lysoplasmalogen	100002875		1547	480.345
	2485			1-(1-enyl-palmitoyl)-GPE (P-16:0)*	LC/MS pos late	39270					0.99	1.15	1.11	0.96					0.9904	0.9486	0.2534	0.9961	0.566	0.2799	0.5726	0.231	0.4124	0.9695	0.9945	0.2314	0.422	0.9856		0.9902	1.0287	0.9983	0.8955		100	100	100	100		Lipid	Lysoplasmalogen	100003000		1558	438.298
	2487			1-(1-enyl-oleoyl)-GPE (P-18:1)*	LC/MS pos late	44621					0.82	1.01	1.07	0.87					0.3396	0.8906	0.8754	0.9961	0.8623	0.3785	0.5293	0.2192	0.4313	0.9695	0.7466	0.1878	0.5704	0.9856		0.7311	0.8395	0.8915	0.8322		50	60	60	70		Lipid	Lysoplasmalogen	100005372		1566	464.314
	2489			1-(1-enyl-stearoyl)-GPE (P-18:0)*	LC/MS pos late	39271					0.9	1	1.31	1.18					0.4086	0.9016	0.8888	0.9961	0.0224	0.0222	0.1673	0.0906	0.6259	0.9784	0.0109	0.005	0.4941	0.9856		1.1067	0.9353	1.2286	0.9353		100	100	100	100		Lipid	Lysoplasmalogen	100003001		1649	466.329
	2492		Glycerolipid Metabolism	glycerol	LC/MS neg	15122	C00116	HMDB00131	753		1.09	0.87	0.72	0.91					0.2742	0.8899	0.3729	0.9961	0.0128	0.0143	0.5468	0.2246	0.8839	0.988	0.0284	0.0117	0.1633	0.9856		1.0139	1.1143	0.9289	1.2814		100	100	100	100		Lipid	Glycerolipid Metabolism	1254	56-81-5	758	91.0401
	2493			glycerol 3-phosphate	LC/MS neg	43847	C00093	HMDB00126	754		1.03	1.31	1.24	0.98					0.6054	0.9118	0.1731	0.9961	0.3404	0.1921	0.3509	0.1629	0.5428	0.9782	0.9882	0.2304	0.185	0.9856		1.0159	1.0322	0.982	0.7896		100	100	100	100		Lipid	Glycerolipid Metabolism	100000258	29849-82-9	613.2	171.006
	2498			glycerophosphoglycerol	LC/MS polar	48857	C03274		439964		1.1	1.27	1.54	1.34					0.5366	0.9118	0.3346	0.9961	0.1195	0.0852	0.9943	0.3403	0.8038	0.988	0.269	0.079	0.2648	0.9856		1.5061	1.1268	1.3661	0.8896		90	100	100	100		Lipid	Glycerolipid Metabolism	100001619		2430	245.043
	2503		Monoacylglycerol	1-palmitoleoylglycerol (16:1)*	LC/MS neg	52431		HMDB11565			1.77	1.2	0.3	0.44					0.0015	0.4526	0.3742	0.9961	9.1898e-09	6.9604e-08	2.143e-05	4.4541e-05	0.0041	0.8654	2.216e-10	5.7894e-10	0.0808	0.9856		0.6801	1.5431	0.3853	1.2883		100	100	90	100		Lipid	Monoacylglycerol	100008952		6094	253.217
	2506			1-oleoylglycerol (18:1)	LC/MS neg	21184		HMDB11567	5283468		1.39	1.16	0.45	0.55					0.0152	0.7414	0.3561	0.9961	1.0132e-06	4.1968e-06	0.0001	0.0002	0.0186	0.9695	1.9674e-08	3.1168e-08	0.261	0.9856		0.8107	1.4826	0.5812	1.2836		100	100	100	100		Lipid	Monoacylglycerol	100000924	111-03-5	6650	281.249
	2507			1-linoleoylglycerol (18:2)	LC/MS neg	27447			5283469		1.3	1.11	0.78	0.91					0.0592	0.8661	0.5668	0.9961	0.0454	0.0392	0.4872	0.2073	0.0824	0.9695	0.0575	0.0217	0.339	0.9856		1.0727	1.182	0.8267	1.0662		100	100	100	100		Lipid	Monoacylglycerol	100001040	2277-28-3	6477	279.233
	2512			1-dihomo-linolenylglycerol (20:3)	LC/MS neg	48341					1.28	1.14	0.47	0.53					0.2408	0.8899	0.4442	0.9961	2.2433e-05	6.3264e-05	7.963e-05	0.0001	0.173	0.9695	1.1431e-07	1.5762e-07	0.7687	0.988		0.6703	1.267	0.5256	1.1124		60	100	50	100		Lipid	Monoacylglycerol	100006121		6400	305.249
	2513			1-arachidonylglycerol (20:4)	LC/MS neg	34397	C13857	HMDB11549	5282281		1.1	1.21	1	0.91					0.4884	0.9016	0.174	0.9961	0.9175	0.3936	0.4341	0.1911	0.1487	0.9695	0.5306	0.1409	0.6302	0.9856		0.859	0.9477	0.7814	0.7852		70	70	40	60		Lipid	Monoacylglycerol	100001433	35474-99-8	6250	303.233
	2521			2-oleoylglycerol (18:1)	LC/MS neg	21232		HMDB11537	5319879		1.34	1.03	0.46	0.6					0.0149	0.7414	0.9364	0.9961	2.4297e-07	1.1928e-06	0.0004	0.0006	0.0704	0.9695	1.701e-08	2.8144e-08	0.0885	0.9856		0.7747	1.3003	0.5776	1.2679		100	100	80	100		Lipid	Monoacylglycerol	100000943	3443-84-3	6500	281.249
	2522			2-linoleoylglycerol (18:2)	LC/MS neg	32506		HMDB11538	5365676		1.26	0.98	0.66	0.85					0.1236	0.8661	0.8758	0.9961	0.0102	0.0122	0.3358	0.1583	0.3223	0.9695	0.0132	0.006	0.2281	0.9856		0.9981	1.179	0.7916	1.1993		100	100	90	100		Lipid	Monoacylglycerol	100000987	3443-82-1	6250	279.233
	2537		Diacylglycerol	diacylglycerol (16:1/18:2 [2], 16:0/18:3 [1])*	LC/MS pos late	54966					1.41	1.01	0.53	0.74					0.0693	0.8661	0.8497	0.9961	0.0017	0.0027	0.1921	0.101	0.2423	0.9695	0.002	0.0011	0.1533	0.9856		0.9612	1.3066	0.6841	1.2936		100	100	100	100		Lipid	Diacylglycerol	100010940		2733	608.525
	2552			palmitoyl-oleoyl-glycerol (16:0/18:1) [1]*	LC/MS pos late	54943	C13861	HMDB07102			1.25	1.33	0.53	0.5					0.6055	0.9118	0.3962	0.9961	0.0348	0.0322	0.0159	0.0134	0.3357	0.9695	0.002	0.0011	0.8127	0.991		0.6277	1.2611	0.5026	0.9478		60	90	50	80		Lipid	Diacylglycerol	100010916		3562	612.556
	2553			palmitoyl-oleoyl-glycerol (16:0/18:1) [2]*	LC/MS pos late	54942	C13861	HMDB07102			1.2	1	0.74	0.89					0.1064	0.8661	0.7414	0.9961	0.0107	0.0125	0.4867	0.2073	0.3557	0.9695	0.0217	0.0091	0.1683	0.9856		1.0505	1.1842	0.8724	1.1811		100	100	100	100		Lipid	Diacylglycerol	100010917		3695	612.556
	2554			palmitoyl-linoleoyl-glycerol (16:0/18:2) [1]*	LC/MS pos late	52633		HMDB07103	9543695		1.02	1.14	0.94	0.84					0.7005	0.9367	0.3994	0.9961	0.9617	0.404	0.6108	0.2432	0.3862	0.9695	0.6935	0.1762	0.7441	0.9856		1.0589	1.2664	1.0387	1.1075		100	100	100	100		Lipid	Diacylglycerol	100009052		3080	610.541
	2555			palmitoyl-linoleoyl-glycerol (16:0/18:2) [2]*	LC/MS pos late	52634		HMDB07103			1.13	1.02	1.11	1.24					0.514	0.9118	0.7887	0.9961	0.5167	0.2639	0.122	0.07	0.7848	0.988	0.1222	0.0407	0.5154	0.9856		1.1555	0.9337	1.0218	0.9175		100	100	100	100		Lipid	Diacylglycerol	100009055		3197	610.541
	2559			palmitoleoyl-linoleoyl-glycerol (16:1/18:2) [1]*	LC/MS pos late	54967		HMDB07132			1.06	1.07	0.56	0.56					0.8844	0.9367	0.9669	0.9961	0.018	0.0187	0.0231	0.0181	0.8948	0.988	0.0015	0.0009	0.9414	0.9936		0.7473	1.3438	0.7024	1.2559		90	100	100	100		Lipid	Diacylglycerol	100010930		2664	608.525
	2561			palmitoyl-arachidonoyl-glycerol (16:0/20:4) [1]*	LC/MS pos late	54957		HMDB07112			0.54	0.91	1.27	0.74					0.0965	0.8661	0.8783	0.9961	0.5117	0.2629	0.3796	0.1722	0.1966	0.9695	0.8735	0.2082	0.2796	0.9856		0.6041	0.8129	1.1273	0.8898		60	70	70	80		Lipid	Diacylglycerol	100010924		2916	634.541
	2562			palmitoyl-arachidonoyl-glycerol (16:0/20:4) [2]*	LC/MS pos late	54958		HMDB07112			0.93	1.01	2.09	1.92					0.9202	0.9443	0.7985	0.9961	0.0783	0.0612	0.0567	0.0371	0.8016	0.988	0.0112	0.0051	0.9126	0.9936		0.9552	0.498	1.0292	0.4926		80	40	80	60		Lipid	Diacylglycerol	100010925		3015	634.541
	2563			palmitoleoyl-arachidonoyl-glycerol (16:1/20:4) [2]*	LC/MS pos late	57406					1.17	1	1.44	1.68					0.2504	0.8899	0.867	0.9961	0.188	0.1198	0.0111	0.0098	0.4842	0.9782	0.0073	0.0035	0.3507	0.9856		1.6384	0.9749	1.3955	0.9706		100	90	90	90		Lipid	Diacylglycerol	100015681		2528	632.525
	2568			stearoyl-linoleoyl-glycerol (18:0/18:2) [2]*	LC/MS pos late	54947					1.07	0.99	1.43	1.54					0.7215	0.9367	0.8361	0.9961	0.0294	0.0278	0.0074	0.007	0.9157	0.988	0.0009	0.0006	0.6905	0.9856		1.2885	0.8357	1.2054	0.844		100	100	100	100		Lipid	Diacylglycerol	100010921		3762	638.572
	2571			oleoyl-oleoyl-glycerol (18:1/18:1) [2]*	LC/MS pos late	54946		HMDB07218			1.25	0.96	0.59	0.77					0.1529	0.8763	0.5939	0.9961	0.0004	0.0007	0.0619	0.0392	0.5185	0.9782	0.0002	0.0001	0.1663	0.9856		0.9436	1.2279	0.7558	1.2817		100	100	100	100		Lipid	Diacylglycerol	100010919		3695	638.572
	2573			oleoyl-linoleoyl-glycerol (18:1/18:2) [1]	LC/MS pos late	46798		HMDB07219			1.14	1.09	0.93	0.97					0.4107	0.9016	0.6913	0.9961	0.5429	0.2715	0.8564	0.3089	0.3892	0.9695	0.5768	0.1515	0.7618	0.988		1.1241	1.1554	0.9859	1.064		100	100	100	100		Lipid	Diacylglycerol	100002989	106292-55-1	3115	636.556
	2574			oleoyl-linoleoyl-glycerol (18:1/18:2) [2]	LC/MS pos late	46799		HMDB07219			1.25	0.96	0.98	1.27					0.1248	0.8661	0.6591	0.9961	0.872	0.3821	0.0719	0.045	0.4309	0.9695	0.2394	0.072	0.1625	0.9856		1.209	0.9517	0.9682	0.9871		100	100	100	100		Lipid	Diacylglycerol	100002990	104346-53-4	3223	636.556
	2578			linoleoyl-linoleoyl-glycerol (18:2/18:2) [1]*	LC/MS pos late	54968		HMDB07248			1.02	1.04	1.53	1.5					0.7023	0.9367	0.9189	0.9961	0.105	0.0771	0.0595	0.0382	0.7321	0.988	0.0151	0.0066	0.8427	0.991		1.3036	0.8673	1.2794	0.8347		100	100	100	100		Lipid	Diacylglycerol	100010941		2720	634.541
	2580			linoleoyl-linolenoyl-glycerol (18:2/18:3) [1]*	LC/MS pos late	54963		HMDB07249			1.09	1.09	1.34	1.34					0.5489	0.9118	0.5965	0.9961	0.0844	0.0643	0.0732	0.0455	0.4258	0.9695	0.0148	0.0065	0.9602	0.9936		1.2595	0.9381	1.1592	0.8634		100	100	100	90		Lipid	Diacylglycerol	100010926		2426	632.525
	2581			linoleoyl-linolenoyl-glycerol (18:2/18:3) [2]*	LC/MS pos late	54964		HMDB07250			1.35	0.86	1.59	2.49					0.1719	0.8763	0.6047	0.9961	0.0819	0.0633	0.0007	0.0009	0.5416	0.9782	0.0004	0.0003	0.1839	0.9856		1.3285	0.5339	0.9809	0.6186		100	60	90	70		Lipid	Diacylglycerol	100010927		2478	632.525
	2584			stearoyl-arachidonoyl-glycerol (18:0/20:4) [1]*	LC/MS pos late	57450					1.07	0.91	0.75	0.88					0.7047	0.9367	0.4786	0.9961	0.0457	0.0392	0.3377	0.1586	0.8146	0.988	0.0383	0.0151	0.4426	0.9856		1.0057	1.1443	0.9359	1.2541		100	100	90	100		Lipid	Diacylglycerol	100010949		3404	662.572
	2585			stearoyl-arachidonoyl-glycerol (18:0/20:4) [2]*	LC/MS pos late	57449					0.69	0.91	1.38	1.05					0.1309	0.8661	0.4703	0.9961	0.2771	0.164	0.7754	0.2844	0.1164	0.9695	0.3318	0.0939	0.5675	0.9856		0.9334	0.889	1.3484	0.9774		90	100	100	100		Lipid	Diacylglycerol	100010950		3522	662.572
	2586			oleoyl-arachidonoyl-glycerol (18:1/20:4) [1]*	LC/MS pos late	54960		HMDB07228			1.05	1	0.9	0.95					0.5849	0.9118	0.9794	0.9961	0.2512	0.1496	0.5255	0.2185	0.6856	0.988	0.2094	0.0642	0.7125	0.9856		1.0375	1.0909	0.9896	1.0956		100	100	100	100		Lipid	Diacylglycerol	100010936		2907	660.556
	2587			oleoyl-arachidonoyl-glycerol (18:1/20:4) [2]*	LC/MS pos late	54961		HMDB07228			1.12	0.92	1.02	1.24					0.2351	0.8899	0.4153	0.9961	0.9874	0.4097	0.0479	0.0329	0.7878	0.988	0.1532	0.0493	0.1595	0.9856		1.1582	0.9312	1.0331	1.0089		100	100	100	100		Lipid	Diacylglycerol	100010937		2990	660.556
	2588			linoleoyl-arachidonoyl-glycerol (18:2/20:4) [1]*	LC/MS pos late	54955		HMDB07257			0.94	1.05	1.69	1.52					0.9249	0.9443	0.8287	0.9961	0.0413	0.0365	0.0539	0.0358	0.8261	0.988	0.0062	0.0031	0.9312	0.9936		1.4394	0.9457	1.525	0.9021		100	100	100	100		Lipid	Diacylglycerol	100010922		2590	658.541
	2589			linoleoyl-arachidonoyl-glycerol (18:2/20:4) [2]*	LC/MS pos late	54956		HMDB07257			1.09	0.88	1.61	2					0.4049	0.9016	0.3323	0.9961	0.0087	0.0106	5.0845e-05	9.7337e-05	0.9217	0.988	7.8308e-06	7.7227e-06	0.205	0.9856		1.522	0.7624	1.3924	0.8623		100	100	100	100		Lipid	Diacylglycerol	100010923		2650	658.541
	2592			linoleoyl-docosahexaenoyl-glycerol (18:2/22:6) [1]*	LC/MS pos late	54949					1.05	1.19	2.01	1.76					0.6684	0.9339	0.4284	0.9961	0.0129	0.0143	0.0308	0.0227	0.3891	0.9695	0.0015	0.0009	0.7956	0.9887		1.4971	0.8509	1.4298	0.7131		100	100	100	100		Lipid	Diacylglycerol	100010928		2450	682.541
	2593			linoleoyl-docosahexaenoyl-glycerol (18:2/22:6) [2]*	LC/MS pos late	54950		HMDB07266			1.36	0.78	1.91	3.33					0.1099	0.8661	0.3786	0.9961	0.0012	0.0021	6.2083e-07	2.0844e-06	0.6002	0.9782	7.0526e-08	1.018e-07	0.0819	0.9856		2.0255	0.6077	1.4899	0.7802		100	80	100	100		Lipid	Diacylglycerol	100010929		2500	682.541
	2643		Sphingolipid Synthesis	sphinganine	LC/MS pos late	17769	C00836	HMDB00269	3126		0.91	0.83	1.17	1.27					0.3867	0.9003	0.4061	0.9961	0.4165	0.224	0.4368	0.1918	0.2327	0.9695	0.2629	0.0775	0.9801	0.9959		1.2577	0.9934	1.3892	1.1904		100	100	100	100		Lipid	Sphingolipid Synthesis	313	3102-56-5	1413	302.305
	2644			sphinganine-1-phosphate	LC/MS pos late	52605		HMDB01383	520		0.84	0.92	1.18	1.09					0.2352	0.8899	0.6385	0.9961	0.2853	0.1669	0.7274	0.2723	0.2423	0.9695	0.3167	0.0905	0.6072	0.9856		1.0254	0.9443	1.216	1.0313		100	100	100	100		Lipid	Sphingolipid Synthesis	100001876	19794-97-9	1431	382.272
	2649		Dihydroceramides	N-palmitoyl-sphinganine (d18:0/16:0)	LC/MS pos late	52604		HMDB11760	5283572		0.84	0.87	0.7	0.67					0.5231	0.9118	0.8799	0.9961	0.1934	0.1215	0.0774	0.0477	0.5765	0.9782	0.0326	0.0132	0.7296	0.9856		0.8404	1.2475	1.0045	1.4292		100	100	100	100		Lipid	Dihydroceramides	100009028	5966-29-0	3090	540.535
	2657		Ceramides	N-palmitoyl-sphingosine (d18:1/16:0)	LC/MS pos late	44877		HMDB04949	5283564		0.84	0.95	0.92	0.81					0.2037	0.8899	0.711	0.9961	0.3004	0.1731	0.0563	0.037	0.2459	0.9695	0.0394	0.0155	0.5189	0.9856		0.9021	1.1164	1.0777	1.1774		100	100	100	100		Lipid	Ceramides	1518	24696-26-2	2893	538.519
	2661			N-stearoyl-sphingosine (d18:1/18:0)*	LC/MS pos late	54979		HMDB04950	5283565		0.89	0.95	2.13	2.01					0.2914	0.8899	0.907	0.9961	8.4252e-06	2.6909e-05	0.0002	0.0002	0.4062	0.9695	9.0892e-08	1.265e-07	0.5046	0.9856		1.5139	0.7543	1.6999	0.7977		100	100	100	100		Lipid	Ceramides	1547	104404-17-3	3392	566.551
	2664			N-erucoyl-sphingosine (d18:1/22:1)*	LC/MS pos late	57436					0.87	1.11	0.08	0.06					0.4819	0.9016	0.5592	0.9961	0	2e-15	0	0	0.9323	0.988	0	0	0.364	0.9856		0.1549	2.5191	0.178	2.2774		100	100	100	100		Lipid	Ceramides	100015726		3850	620.598
	2669			N-behenoyl-sphingadienine (d18:2/22:0)*	LC/MS pos late	57372					0.75	1.13	0.13	0.09					0.1674	0.8763	0.4278	0.9961	2e-15	6e-14	0	1e-15	0.6703	0.9822	0	0	0.1267	0.9856		0.1349	1.5223	0.1799	1.342		90	100	90	100		Lipid	Ceramides	100015624		3911	620.598
	2686			ceramide (d18:1/20:0, d16:1/22:0, d20:1/18:0)*	LC/MS pos late	57440					0.78	1.03	0.33	0.25					0.0916	0.8661	0.6602	0.9961	4.345e-08	2.6786e-07	7.5826e-11	6.129e-10	0.3677	0.9695	2.11e-13	9.82e-13	0.1325	0.9856		0.4767	1.913	0.6148	1.8549		100	100	100	100		Lipid	Ceramides	100015755		3920	594.582
	2688			ceramide (d18:2/24:1, d18:1/24:2)*	LC/MS pos late	57443					0.91	1	0.62	0.56					0.8619	0.9367	0.951	0.9961	5.867e-05	0.0001	4.1667e-05	8.119e-05	0.8678	0.988	1.4255e-07	1.9475e-07	0.9366	0.9936		0.7081	1.2548	0.7824	1.2575		100	100	100	100		Lipid	Ceramides	100015744		3858	646.613
	2692		Hexosylceramides (HCER)	glycosyl-N-palmitoyl-sphingosine (d18:1/16:0)	LC/MS pos late	53013					0.86	0.96	2.35	2.1					0.612	0.9118	0.8503	0.9961	2.4137e-06	8.7652e-06	6.4903e-06	1.5396e-05	0.6228	0.9783	4.2252e-09	7.7679e-09	0.8214	0.991		1.5779	0.7513	1.8392	0.7832		100	100	100	100		Lipid	Hexosylceramides (HCER)	100009272		2623	700.572
	2693			glycosyl-N-stearoyl-sphingosine (d18:1/18:0)	LC/MS pos late	52234					0.84	0.96	7.07	6.2					0.1567	0.8763	0.9698	0.9961	0	5e-15	4e-15	6.2e-14	0.3259	0.9695	0	0	0.3008	0.9856		2.3773	0.3836	2.822	0.3992		100	100	100	100		Lipid	Hexosylceramides (HCER)	100001882		3053	728.604
	2696			glycosyl-N-erucoyl-sphingosine (d18:1/22:1)*	LC/MS pos late	57455					0.83	1.03	0.23	0.19					0.1721	0.8763	0.8147	0.9961	2e-15	6e-14	0	2e-15	0.4186	0.9695	0	0	0.2569	0.9856		0.3233	1.7107	0.388	1.6684		100	100	100	100		Lipid	Hexosylceramides (HCER)	100015728		3373	782.65
	2698			glycosyl-N-nervonoyl-sphingosine (d18:1/24:1)*	LC/MS pos late	57369					0.9	0.96	1.82	1.7					0.5164	0.9118	0.7369	0.9961	5.769e-06	1.9117e-05	1.523e-05	3.2909e-05	0.4867	0.9782	1.3775e-08	2.3048e-08	0.824	0.991		1.435	0.8439	1.5959	0.8749		100	100	100	100		Lipid	Hexosylceramides (HCER)	100001878		3990	810.682
	2703			glycosyl-N-behenoyl-sphingadienine (d18:2/22:0)*	LC/MS pos late	57421					0.81	1.02	0.34	0.27					0.3681	0.9003	0.9739	0.9961	1.7161e-08	1.1373e-07	1.0536e-09	6.3873e-09	0.5383	0.9782	6.35e-13	2.703e-12	0.5085	0.9856		0.4639	1.7361	0.5706	1.7002		100	100	100	100		Lipid	Hexosylceramides (HCER)	100015625		3420	782.65
	2713			glycosyl ceramide (d18:1/20:0, d16:1/22:0)*	LC/MS pos late	57595					0.78	1.02	0.84	0.65					0.0468	0.8258	0.7123	0.9961	0.1258	0.0882	0.0003	0.0004	0.2407	0.9695	0.0004	0.0003	0.0942	0.9856		0.7508	1.1625	0.9567	1.1394		100	100	100	100		Lipid	Hexosylceramides (HCER)	100015882		3414	756.635
	2716			glycosyl ceramide (d18:1/23:1, d17:1/24:1)*	LC/MS pos late	57448					0.94	0.92	1.12	1.15					0.9714	0.9443	0.6514	0.9961	0.7411	0.3453	0.415	0.1852	0.7684	0.988	0.4184	0.1141	0.7301	0.9856		1.1007	0.959	1.1674	1.0428		100	100	100	100		Lipid	Hexosylceramides (HCER)	100015751		3667	796.666
	2717			glycosyl ceramide (d18:2/24:1, d18:1/24:2)*	LC/MS pos late	57453					0.88	0.93	1.58	1.5					0.6828	0.9367	0.4797	0.9961	0.0025	0.0037	0.0011	0.0014	0.4311	0.9695	2.6171e-05	2.3619e-05	0.832	0.991		1.2804	0.8522	1.4512	0.9184		100	100	100	100		Lipid	Hexosylceramides (HCER)	100015745		3380	808.666
	2722		Lactosylceramides (LCER)	lactosyl-N-palmitoyl-sphingosine (d18:1/16:0)	LC/MS pos late	53010					0.82	1.13	0.22	0.16					0.3014	0.8899	0.2327	0.9961	0	5e-15	0	0	0.9076	0.988	0	0	0.1184	0.9856		0.1778	1.1444	0.2181	1.0114		40	100	30	100		Lipid	Lactosylceramides (LCER)	100009030	4201-62-1	2527	862.625
	2734		Dihydrosphingomyelins	palmitoyl dihydrosphingomyelin (d18:0/16:0)*	LC/MS pos late	52434			9939965		0.83	1	1.63	1.34					0.0484	0.8258	0.9562	0.9961	2.993e-06	1.0336e-05	0.0015	0.0019	0.1684	0.9695	2.5195e-07	3.2943e-07	0.1465	0.9856		1.2284	0.9195	1.4887	0.9158		100	100	100	100		Lipid	Dihydrosphingomyelins	100008954		2290	705.591
	2735			behenoyl dihydrosphingomyelin (d18:0/22:0)*	LC/MS pos late	57331		HMDB12091			0.79	1.15	1.81	1.25					0.3991	0.9016	0.4507	0.9961	0.0353	0.0325	0.5717	0.231	0.9492	0.9886	0.059	0.0221	0.2607	0.9856		1.1499	0.9212	1.4481	0.7998		100	100	90	100		Lipid	Dihydrosphingomyelins	100009026		3150	789.684
	2736			sphingomyelin (d18:0/18:0, d19:0/17:0)*	LC/MS pos late	57473		HMDB12087			0.82	1.11	5.54	4.07					0.1306	0.8661	0.4235	0.9961	8e-15	1.73e-13	2.954e-12	2.9304e-11	0.6052	0.9782	0	0	0.1043	0.9856		1.2226	0.3007	1.4991	0.2708		100	70	100	50		Lipid	Dihydrosphingomyelins	100009027		2362	733.622
	2738		Sphingomyelins	palmitoyl sphingomyelin (d18:1/16:0)	LC/MS pos late	37506			9939941		0.89	1.02	1.4	1.22					0.1097	0.8661	0.7931	0.9961	1.8404e-05	5.3031e-05	0.0045	0.0047	0.3372	0.9695	2.166e-06	2.4266e-06	0.1866	0.9856		1.157	0.9472	1.3018	0.9323		100	100	100	100		Lipid	Sphingomyelins	100002107	6254-89-3	2168	703.575
	2739			hydroxypalmitoyl sphingomyelin (d18:1/16:0(OH))**	LC/MS pos late	62851					0.98	1.01	2.24	2.17					0.9897	0.9486	0.9275	0.9961	5.3375e-10	5.0533e-09	4.2596e-10	2.817e-09	0.9414	0.988	4.6e-14	2.43e-13	0.956	0.9936		1.675	0.7702	1.7038	0.7613		100	100	100	100		Lipid	Sphingomyelins	100021000		2056	719.57
	2740			stearoyl sphingomyelin (d18:1/18:0)	LC/MS pos late	19503	C00550	HMDB01348	6453725		0.87	1.03	3	2.53					0.0551	0.8661	0.6852	0.9961	0	1e-15	2e-15	3.1e-14	0.2732	0.9695	0	0	0.0996	0.9856		1.7644	0.6964	2.0354	0.6774		100	100	100	100		Lipid	Sphingomyelins	1538	85187-10-6;85187-10-6	2400	731.606
	2741			behenoyl sphingomyelin (d18:1/22:0)*	LC/MS pos late	48492		HMDB12103			0.87	1.14	0.51	0.39					0.1726	0.8763	0.1598	0.9961	1.8816e-09	1.6626e-08	7.89e-13	8.605e-12	0.9755	0.9961	2e-15	1.2e-14	0.0532	0.9856		0.5549	1.4312	0.6396	1.2582		100	100	100	100		Lipid	Sphingomyelins	100006294		3083	787.669
	2742			tricosanoyl sphingomyelin (d18:1/23:0)*	LC/MS pos late	52436		HMDB12105			0.83	1	1.69	1.4					0.2481	0.8899	0.9731	0.9961	0.0002	0.0004	0.0063	0.0061	0.4254	0.9695	1.7125e-05	1.614e-05	0.3987	0.9856		1.2351	0.8852	1.4909	0.8818		100	100	100	100		Lipid	Sphingomyelins	100008955		3200	801.684
	2743			lignoceroyl sphingomyelin (d18:1/24:0)	LC/MS pos late	57330					0.92	1.04	1.21	1.07					0.4965	0.9111	0.6385	0.9961	0.075	0.0592	0.5055	0.2118	0.8811	0.988	0.0849	0.0299	0.4172	0.9856		1.059	0.9886	1.1467	0.9501		100	100	100	100		Lipid	Sphingomyelins	100006298	60037-60-7	3437	815.7
	2744			sphingomyelin (d18:2/18:1)*	LC/MS pos late	57474					0.87	1.08	1.16	0.93					0.2056	0.8899	0.4192	0.9961	0.2277	0.1393	0.3853	0.1744	0.7406	0.988	0.8068	0.1973	0.1451	0.9856		0.957	1.0295	1.1021	0.9516		100	100	100	100		Lipid	Sphingomyelins	100015788		1904	727.575
	2745			sphingomyelin (d18:2/23:1)*	LC/MS pos late	57482					0.97	0.92	1.03	1.09					0.9902	0.9486	0.4938	0.9961	0.9513	0.4023	0.5409	0.2227	0.6218	0.9783	0.6966	0.1767	0.6341	0.9856		1.0166	0.9363	1.0469	1.0177		100	100	100	100		Lipid	Sphingomyelins	100015791		2315	797.653
	2746			sphingomyelin (d18:2/24:2)*	LC/MS pos late	57479					0.87	0.95	1.74	1.58					0.2454	0.8899	0.6563	0.9961	8.8033e-06	2.7782e-05	8.1382e-05	0.0001	0.2568	0.9695	6.0112e-08	8.863e-08	0.6078	0.9856		1.3229	0.8382	1.5273	0.8781		100	100	100	100		Lipid	Sphingomyelins	100015789		2215	809.653
	2748			sphingomyelin (d18:1/14:0, d16:1/16:0)*	LC/MS pos late	42463		HMDB12097	11433862		0.88	0.99	1.1	0.97					0.2842	0.8899	0.9231	0.9961	0.5304	0.2687	0.7237	0.2723	0.4079	0.9695	0.8457	0.2035	0.4884	0.9856		0.9429	0.9694	1.0756	0.9797		100	100	100	100		Lipid	Sphingomyelins	100004328		1998	675.544
	2749			sphingomyelin (d18:2/14:0, d18:1/14:1)*	LC/MS pos late	47154					0.85	1.06	0.57	0.46					0.2956	0.8899	0.6845	0.9961	3.0122e-05	7.9851e-05	3.2985e-07	1.1611e-06	0.6477	0.9803	3.1234e-09	6.12e-09	0.3052	0.9856		0.5973	1.3108	0.7061	1.2416		90	100	70	100		Lipid	Sphingomyelins	100005985		1860	673.528
	2750			sphingomyelin (d17:1/16:0, d18:1/15:0, d16:1/17:0)*	LC/MS pos late	52433					0.87	0.94	1.22	1.13					0.2143	0.8899	0.4339	0.9961	0.0739	0.0587	0.1798	0.0967	0.1547	0.9695	0.0294	0.012	0.7402	0.9856		1.0197	0.9046	1.1731	0.9625		100	100	100	100		Lipid	Sphingomyelins	100006314	121999-58-4	2082	689.559
	2752			sphingomyelin (d18:2/16:0, d18:1/16:1)*	LC/MS pos late	42459					0.87	1.07	0.68	0.55					0.2185	0.8899	0.4471	0.9961	4.6323e-05	0.0001	9.4728e-08	3.9006e-07	0.7343	0.988	1.7986e-09	3.8817e-09	0.1616	0.9856		0.6812	1.2341	0.7825	1.1501		100	100	100	100		Lipid	Sphingomyelins	100004329		2002	701.559
	2753			sphingomyelin (d18:1/17:0, d17:1/18:0, d19:1/16:0)	LC/MS pos late	52615					0.86	0.94	1.94	1.78					0.0731	0.8661	0.3776	0.9961	1.3162e-09	1.2032e-08	2.2168e-08	1.0079e-07	0.0606	0.9695	8.52e-13	3.429e-12	0.5046	0.9856		1.4788	0.8321	1.7271	0.8887		100	100	100	100		Lipid	Sphingomyelins	100008920	121999-64-2	2312	717.591
	2754			sphingomyelin (d18:1/18:1, d18:2/18:0)	LC/MS pos late	37529		HMDB12101	6443882		0.89	1.04	1.74	1.49					0.115	0.8661	0.5641	0.9961	3.7573e-09	3.0183e-08	2.9684e-06	8.0977e-06	0.4698	0.9782	3.4132e-11	9.9663e-11	0.129	0.9856		1.3174	0.8855	1.488	0.8531		100	100	100	100		Lipid	Sphingomyelins	100002106	108392-10-5	2167	729.591
	2755			sphingomyelin (d18:1/19:0, d19:1/18:0)*	LC/MS pos late	57475					0.79	1.08	1.11	0.81					0.0206	0.7414	0.4555	0.9961	0.391	0.2119	0.0268	0.0204	0.246	0.9695	0.3154	0.0903	0.0309	0.9856		0.9049	1.1137	1.1463	1.0333		100	100	100	100		Lipid	Sphingomyelins	100015787		2330	745.622
	2756			sphingomyelin (d18:1/20:0, d16:1/22:0)*	LC/MS pos late	48490		HMDB12102			0.85	1.1	0.7	0.54					0.1171	0.8661	0.2989	0.9961	0.0005	0.0009	1.5687e-07	6.1134e-07	0.6988	0.988	1.3683e-08	2.3048e-08	0.0681	0.9856		0.7002	1.3026	0.8279	1.1821		100	100	100	100		Lipid	Sphingomyelins	100006290		2685	759.638
	2757			sphingomyelin (d18:1/20:1, d18:2/20:0)*	LC/MS pos late	48491					0.81	1.17	0.7	0.48					0.0161	0.7414	0.0662	0.9961	8.0133e-05	0.0002	1.3949e-10	1.0147e-09	0.6584	0.9822	3.0361e-11	9.2269e-11	0.0035	0.9856		0.6488	1.344	0.8014	1.1468		100	100	100	100		Lipid	Sphingomyelins	100006292	222403-67-0	2383	757.622
	2759			sphingomyelin (d18:1/21:0, d17:1/22:0, d16:1/23:0)*	LC/MS pos late	52495					0.82	1.16	0.51	0.37					0.143	0.8661	0.21	0.9961	1.8025e-07	9.3694e-07	5.2847e-11	4.4359e-10	0.8767	0.988	3.85e-13	1.737e-12	0.0576	0.9856		0.5283	1.4387	0.6409	1.2453		100	100	100	100		Lipid	Sphingomyelins	100009025		2793	773.653
	2760			sphingomyelin (d18:2/21:0, d16:2/23:0)*	LC/MS pos late	57480					1.03	1.05	0.16	0.16					0.5968	0.9118	0.7088	0.9961	0	1e-15	0	0	0.5239	0.9782	0	0	0.912	0.9936		0.3043	1.9024	0.2964	1.8123		100	100	100	100		Lipid	Sphingomyelins	100015790		2330	771.637
	2761			sphingomyelin (d18:1/22:1, d18:2/22:0, d16:1/24:1)*	LC/MS pos late	48493		HMDB12104			0.88	1.12	0.26	0.21					0.1647	0.8763	0.1854	0.9961	0	0	0	0	0.9617	0.9953	0	0	0.0581	0.9856		0.3849	1.8594	0.4381	1.6671		100	100	100	100		Lipid	Sphingomyelins	100006295		2666	785.653
	2762			sphingomyelin (d18:1/22:2, d18:2/22:1, d16:1/24:2)*	LC/MS pos late	57477					0.87	1.12	0.28	0.22					0.0976	0.8661	0.1261	0.9961	0	0	0	0	0.9246	0.988	0	0	0.0267	0.9856		0.4224	1.9201	0.4838	1.7204		100	100	100	100		Lipid	Sphingomyelins	100006296		2209	783.637
	2763			sphingomyelin (d18:2/23:0, d18:1/23:1, d17:1/24:1)*	LC/MS pos late	52435					0.94	0.99	0.97	0.92					0.6212	0.9141	0.8851	0.9961	0.4521	0.2383	0.2731	0.1329	0.6516	0.9803	0.1937	0.06	0.8044	0.991		0.9204	1.0033	0.979	1.0143		100	100	100	100		Lipid	Sphingomyelins	100008956		2845	799.669
	2764			sphingomyelin (d18:1/24:1, d18:2/24:0)*	LC/MS pos late	47153		HMDB12107			0.96	0.96	1.35	1.36					0.7254	0.9367	0.6791	0.9961	0.0072	0.0092	0.0061	0.0059	0.589	0.9782	0.0002	0.0002	0.9647	0.9936		1.2411	0.9141	1.29	0.9544		100	100	100	100		Lipid	Sphingomyelins	100005986	94359-13-4	3033	813.684
	2765			sphingomyelin (d18:2/24:1, d18:1/24:2)*	LC/MS pos late	52437					0.93	0.99	1.1	1.03					0.5594	0.9118	0.9438	0.9961	0.4345	0.23	0.7871	0.2872	0.6434	0.9803	0.4573	0.1241	0.7162	0.9856		1.0032	0.9712	1.0808	0.9794		100	100	100	100		Lipid	Sphingomyelins	100008957		2635	811.669
	2766			sphingomyelin (d18:1/25:0, d19:0/24:1, d20:1/23:0, d19:1/24:0)*	LC/MS pos late	57478					0.76	0.77	1.57	1.54					0.2755	0.8899	0.3612	0.9961	0.0338	0.0315	0.0505	0.0342	0.1593	0.9695	0.005	0.0025	0.898	0.9936		0.7658	0.496	1.0087	0.6408		70	40	60	40		Lipid	Sphingomyelins	100015792		3500	829.716
	2796		Sphingosines	sphingosine 1-phosphate	LC/MS pos late	34445	C06124	HMDB00277	5283560		0.82	0.94	1.43	1.25					0.1157	0.8661	0.6193	0.9961	0.0055	0.0072	0.073	0.0455	0.1438	0.9695	0.0017	0.0009	0.4373	0.9856		1.1268	0.9021	1.3794	0.9635		100	100	100	100		Lipid	Sphingosines	100000626	26993-30-6	1375	380.256
	2812		Mevalonate Metabolism	3-hydroxy-3-methylglutarate	LC/MS polar	531	C03761	HMDB00355	1662		1.12	0.99	0.98	1.11					0.9587	0.9443	0.8819	0.9961	0.8448	0.3739	0.9963	0.3403	0.9455	0.988	0.8925	0.212	0.8874	0.9936		1.2176	1.0946	1.0886	1.1058		100	100	100	100		Lipid	Mevalonate Metabolism	112	503-49-1	2850	161.046
	2813			mevalonate	LC/MS polar	39583	C02104	HMDB00227	439230		0.96	1.04	0.99	0.92					0.5157	0.9118	0.6977	0.9961	0.9164	0.3936	0.2563	0.1265	0.8525	0.988	0.3791	0.1053	0.4635	0.9856		0.9358	1.0205	0.9717	0.9838		100	100	100	100		Lipid	Mevalonate Metabolism	30	96949-03-0	1462	147.066
	2827		Sterol	cholesterol	LC/MS pos late	63	C00187	HMDB00067	11025495		0.82	0.95	0.83	0.72					0.0842	0.8661	0.621	0.9961	0.0207	0.0208	0.0007	0.001	0.1164	0.9695	0.0001	8.9251e-05	0.3724	0.9856		0.7639	1.0672	0.934	1.1208		100	100	100	100		Lipid	Sterol	266	57-88-5	2707	369.352
	2838			7-alpha-hydroxy-3-oxo-4-cholestenoate (7-Hoca)	LC/MS neg	36776	C17337	HMDB12458	3081085		1.32	1.01	1.94	2.53					0.0279	0.8238	0.8416	0.9961	1.3763e-05	4.0539e-05	2.2917e-08	1.0207e-07	0.0864	0.9695	3.0569e-10	7.7156e-10	0.148	0.9856		2.1154	0.8345	1.6015	0.8268		100	100	100	100		Lipid	Sterol	100001609	115538-85-7	5288.1	429.301
	2851			4-cholesten-3-one	LC/MS pos late	38125	C00599	HMDB00921	91477		0.91	1.03	2.72	2.4					0.6416	0.9218	0.8309	0.9961	2.39e-09	2.0438e-08	1.8257e-08	8.4773e-08	0.8582	0.988	1.099e-12	4.306e-12	0.6313	0.9856		1.6782	0.6986	1.8412	0.6758		100	100	100	100		Lipid	Sterol	100002227	601-57-0	2520	385.346
	2852			beta-sitosterol	LC/MS pos late	27414	C01753	HMDB00852	222284		0.94	0.99	0.57	0.54					0.6478	0.9273	0.971	0.9961	1.0678e-05	3.2915e-05	2.9021e-06	8.0172e-06	0.7271	0.988	6.731e-09	1.1933e-08	0.766	0.988		0.7843	1.4584	0.8365	1.4768		100	100	100	100		Lipid	Sterol	100001033	83-46-5	3054	397.383
	2855			campesterol	LC/MS pos late	33997	C01789	HMDB02869	173183		0.91	1	0.55	0.5					0.4984	0.9118	0.9746	0.9961	5.3257e-07	2.353e-06	7.2542e-08	3.0445e-07	0.6158	0.9783	7.9156e-11	2.1829e-10	0.6477	0.9856		0.697	1.3819	0.7659	1.3849		100	100	100	100		Lipid	Sterol	100001269	474-62-4	2873	383.367
	2928		Corticosteroids	corticosterone	LC/MS neg	5983	C02140	HMDB01547	5753		1.17	0.84	1.47	2.04					0.3406	0.8906	0.7219	0.9961	0.1085	0.0792	0.0053	0.0053	0.6704	0.9822	0.0024	0.0013	0.3552	0.9856		1.7573	0.86	1.4998	1.0178		100	100	100	100		Lipid	Corticosteroids	272	50-22-6	5040	345.207
	3033		Primary Bile Acid Metabolism	cholate	LC/MS neg	22842	C00695	HMDB00619	221493		1.79	0.65	1.35	3.74					0.9542	0.9443	0.4481	0.9961	0.2195	0.1362	0.6735	0.2597	0.6191	0.9783	0.2441	0.0727	0.5633	0.9856		6.2785	1.679	3.5053	2.5999		90	100	100	100		Lipid	Primary Bile Acid Metabolism	136	81-25-4	5165	407.28
	3034			glycocholate	LC/MS neg	18476	C01921	HMDB00138	10140		1.54	1.04	1.24	1.84					0.8785	0.9367	0.9476	0.9961	0.4868	0.2525	0.4344	0.1911	0.8771	0.988	0.2981	0.086	0.9508	0.9936		1.0321	0.5618	0.6686	0.5406		40	10	30	10		Lipid	Primary Bile Acid Metabolism	342	475-31-0;863-57-0	5163	464.302
	3035			taurocholate	LC/MS neg	18497	C05122	HMDB00036	6675		2.24	1.74	2.13	2.74					0.7856	0.9367	0.9793	0.9961	0.1891	0.1202	0.2827	0.1371	0.8331	0.988	0.0945	0.0327	0.8618	0.991		4.9937	1.8245	2.2302	1.048		100	100	100	100		Lipid	Primary Bile Acid Metabolism	1648	145-42-6	5150	514.284
	3036			chenodeoxycholate	LC/MS neg	1563	C02528	HMDB00518	10133		1.33	1.01	1.07	1.42					0.3899	0.9003	0.7859	0.9961	0.8159	0.3678	0.4113	0.1839	0.4238	0.9695	0.456	0.1239	0.6756	0.9856		1.42	1.0011	1.0657	0.9935		90	90	100	90		Lipid	Primary Bile Acid Metabolism	1123	474-24-9;474-25-9	5264	391.285
	3038			taurochenodeoxycholate	LC/MS neg	18494	C05465	HMDB00951	387316		4.85	1.27	1.64	6.23					0.7597	0.9367	0.7714	0.9961	0.2281	0.1393	0.076	0.047	0.9913	0.9961	0.0376	0.0149	0.6734	0.9856		8.3955	1.347	1.7299	1.0578		100	100	100	100		Lipid	Primary Bile Acid Metabolism	1629	6009-98-9	5250	498.289
	3039			beta-muricholate	LC/MS neg	31885	C17726	HMDB00415	5283853		1.29	1.11	3.89	4.53					0.555	0.9118	0.246	0.9961	0.002	0.0031	0.0092	0.0084	0.2175	0.9695	0.0001	9.3232e-05	0.6824	0.9856		3.3259	0.7344	2.575	0.6613		100	100	100	100		Lipid	Primary Bile Acid Metabolism	100001066	2393-59-1	4794	407.28
	3040			alpha-muricholate	LC/MS neg	34092	C17647	HMDB00506	3083761		1.73	0.47	2.39	8.87					0.4722	0.9016	0.9712	0.9961	0.368	0.204	0.1179	0.0683	0.593	0.9782	0.084	0.0296	0.6285	0.9856		5.0904	0.5736	2.9382	1.2284		70	70	70	60		Lipid	Primary Bile Acid Metabolism	100001280	2393-58-0	4765	407.28
	3042			tauro-beta-muricholate	LC/MS neg	33983		HMDB00932	168408		3.45	1.52	3.09	7.01					0.8739	0.9367	0.8141	0.9961	0.0174	0.0183	0.0208	0.0168	0.7807	0.988	0.0014	0.0008	0.9568	0.9936		8.7271	1.2453	2.528	0.8179		100	100	100	100		Lipid	Primary Bile Acid Metabolism	100001250	25696-60-0	4774	514.284
	3054		Secondary Bile Acid Metabolism	deoxycholate	LC/MS neg	1114	C04483	HMDB00626	222528		1.15	0.93	1.51	1.87					0.7982	0.9367	0.6531	0.9961	0.1715	0.1106	0.2381	0.12	0.6183	0.9783	0.0748	0.0268	0.8907	0.9936		2.2264	1.1931	1.9284	1.2788		100	100	100	100		Lipid	Secondary Bile Acid Metabolism	302	83-44-3	5294	391.285
	3059			taurodeoxycholate	LC/MS neg	12261	C05463	HMDB00896	2733768		2.18	1.35	1.56	2.51					0.8654	0.9367	0.7845	0.9961	0.3048	0.1753	0.2594	0.1275	0.7541	0.988	0.1308	0.0431	0.9413	0.9936		4.3639	1.7363	2.0003	1.2853		100	100	100	100		Lipid	Secondary Bile Acid Metabolism	1668	207737-97-1	5257.4	498.289
	3073			ursodeoxycholate	LC/MS neg	1605	C07880	HMDB00946	31401		0.94	1.25	4.08	3.06					0.5633	0.9118	0.1924	0.9961	0.0601	0.0496	0.2394	0.1204	0.1849	0.9695	0.0329	0.0132	0.6015	0.9856		2.9528	0.9649	3.1568	0.7731		90	90	90	70		Lipid	Secondary Bile Acid Metabolism	1135	128-13-2	5055	391.285
	3078			tauroursodeoxycholate	LC/MS neg	39378		HMDB00874	9848818		3.14	1	3.79	11.9					0.8251	0.9367	0.9318	0.9961	0.0011	0.0019	0.0016	0.0019	0.8284	0.988	1.941e-05	1.801e-05	0.9236	0.9936		5.5043	0.4624	1.7555	0.4634		100	60	100	60		Lipid	Secondary Bile Acid Metabolism	100002912	14605-22-2	5025	498.289
	3089			taurohyodeoxycholic acid	LC/MS neg	43588			119046		2.02	1.57	3.01	3.87					0.8195	0.9367	0.8221	0.9961	0.0051	0.0068	0.005	0.0051	0.7488	0.988	0.0002	0.0001	0.9981	0.9981		3.7524	0.9699	1.8608	0.6175		100	80	100	80		Lipid	Secondary Bile Acid Metabolism	100003869	38411-85-7	5073	498.289
	3097			7-ketodeoxycholate	LC/MS neg	31904		HMDB00391	188292		1.96	1.41	4.74	6.6					0.2658	0.8899	0.1248	0.9961	0.0094	0.0113	0.0273	0.0207	0.064	0.9695	0.001	0.0006	0.7568	0.988		6.5128	0.9875	3.3162	0.6998		100	100	100	80		Lipid	Secondary Bile Acid Metabolism	100001063	911-40-0	4821	405.265
	3106			ursocholate	LC/MS neg	57573					1.47	0.93	4.52	7.14					0.2943	0.8899	0.8902	0.9961	5.1014e-07	2.2921e-06	1.317e-08	6.5324e-08	0.5171	0.9782	2.5489e-11	7.9076e-11	0.4005	0.9856		1.9019	0.2665	1.2959	0.2868		100	20	100	20		Lipid	Secondary Bile Acid Metabolism	100002913	2955-27-3	4648	407.28
	3672	Nucleotide	Purine Metabolism, (Hypo)Xanthine/Inosine containing	inosine 5'-monophosphate (IMP)	LC/MS pos early	2133	C00130	HMDB00175	8582		2	0.59	0.33	1.11					0.2738	0.8899	0.3379	0.9961	0.1047	0.0771	0.6782	0.2611	0.9217	0.988	0.3841	0.1063	0.1496	0.9856		0.2753	0.2489	0.1375	0.4194		20	10	10	30		Nucleotide	Purine Metabolism, (Hypo)Xanthine/Inosine containing	362	4691-65-0	650	349.054
	3673			inosine	LC/MS neg	1123	C00294	HMDB00195	6021		0.85	1.06	0.7	0.56					0.8506	0.9367	0.9509	0.9961	0.2413	0.1448	0.1577	0.0865	0.9286	0.988	0.0707	0.0256	0.8597	0.991		0.7104	1.2659	0.8391	1.1989		70	80	80	80		Nucleotide	Purine Metabolism, (Hypo)Xanthine/Inosine containing	361	58-63-9	1602.1	267.073
	3677			xanthosine	LC/MS pos early	15136	C01762	HMDB00299	64959		0.51	1	2.26	1.14					0.1498	0.8763	1	1	0.0617	0.0503	0.6504	0.2548	0.305	0.9695	0.1003	0.0341	0.305	0.9856		0.3551	0.3107	0.7008	0.3107		20	0	20	0		Nucleotide	Purine Metabolism, (Hypo)Xanthine/Inosine containing	100000299	146-80-5	1275	285.083
	3680			N1-methylinosine	LC/MS pos early	48351		HMDB02721	65095		1.21	1.23	2.53	2.5					0.4119	0.9016	0.4465	0.9961	7.1827e-05	0.0002	5.9887e-05	0.0001	0.2654	0.9695	2.138e-07	2.8682e-07	0.9661	0.9936		1.3371	0.5351	1.1034	0.4356		90	60	90	30		Nucleotide	Purine Metabolism, (Hypo)Xanthine/Inosine containing	100001409	20245-33-4	1430	283.104
	3683			urate	LC/MS neg	1604	C00366	HMDB00289	1175		0.9	0.85	1.28	1.36					0.7739	0.9367	0.4896	0.9961	0.3686	0.204	0.1954	0.1018	0.4894	0.9782	0.1236	0.0411	0.7743	0.988		1.3342	0.9821	1.4795	1.1528		100	100	100	100		Nucleotide	Purine Metabolism, (Hypo)Xanthine/Inosine containing	1134	69-93-2;120K5305	757.1	167.021
	3685			allantoin	LC/MS polar	1107	C02350	HMDB00462	204		1.01	1.06	1.12	1.06					0.8813	0.9367	0.603	0.9961	0.4997	0.2572	0.7601	0.2802	0.636	0.9784	0.4886	0.1311	0.7928	0.9887		1.0706	1.0055	1.0617	0.9494		100	100	100	100		Nucleotide	Purine Metabolism, (Hypo)Xanthine/Inosine containing	1002	97-59-6	1672	157.037
	3691		Purine Metabolism, Adenine containing	adenosine 5'-monophosphate (AMP)	LC/MS pos early	32342	C00020	HMDB00045	6083		2.08	0.48	0.19	0.79					0.923	0.9443	0.2208	0.9961	0.1	0.0746	0.5927	0.2373	0.3485	0.9695	0.1239	0.0411	0.422	0.9856		2.992	3.7667	1.4416	7.7685		90	100	100	100		Nucleotide	Purine Metabolism, Adenine containing	209	149022-20-8	1013	348.07
	3694			adenosine 3',5'-cyclic monophosphate (cAMP)	LC/MS neg	2831	C00575	HMDB00058	6076		0.97	1.06	1.99	1.81					0.864	0.9367	0.8039	0.9961	0.0015	0.0024	0.0046	0.0048	0.9565	0.993	5.4425e-05	4.5278e-05	0.7667	0.988		1.5427	0.8518	1.5965	0.8012		90	100	100	100		Nucleotide	Purine Metabolism, Adenine containing	207	60-92-4	1952.2	328.045
	3698			adenosine	LC/MS neg	555	C00212	HMDB00050	60961		1.31	0.59	0.39	0.85					0.831	0.9367	0.1922	0.9961	0.0069	0.009	0.1936	0.1015	0.4361	0.9701	0.0053	0.0027	0.2822	0.9856		1.3259	1.5517	1.0122	2.6176		100	100	100	100		Nucleotide	Purine Metabolism, Adenine containing	798	58-61-7	2075.4	134.047
	3699			adenine	LC/MS pos early	554	C00147	HMDB00034	190		1.26	0.83	0.61	0.93					0.1425	0.8661	0.2385	0.9961	0.0031	0.0045	0.6402	0.2522	0.8327	0.988	0.0143	0.0063	0.0644	0.9856		0.9874	1.0636	0.7856	1.2845		90	100	100	100		Nucleotide	Purine Metabolism, Adenine containing	880	73-24-5	2221	136.062
	3704			N1-methyladenosine	LC/MS pos early	15650	C02494	HMDB03331	27476		1.12	1.03	1.36	1.49					0.2458	0.8899	0.7512	0.9961	0.0029	0.0043	0.0003	0.0004	0.2961	0.9695	1.0281e-05	9.8775e-06	0.5467	0.9856		1.3006	0.8719	1.1567	0.849		100	100	100	100		Nucleotide	Purine Metabolism, Adenine containing	1242	15763-06-1	2120	282.12
	3732		Purine Metabolism, Guanine containing	guanosine	LC/MS neg	1573	C00387	HMDB00133	6802		1.13	0.75	0.43	0.64					0.8216	0.9367	0.249	0.9961	0.0007	0.0013	0.0277	0.021	0.5084	0.9782	0.0002	0.0001	0.3292	0.9856		0.7071	1.1009	0.6269	1.461		50	90	80	90		Nucleotide	Purine Metabolism, Guanine containing	1099	118-00-3	1662	282.084
	3735			7-methylguanine	LC/MS pos early	35114	C02242	HMDB00897	11361		1.09	1.01	1.78	1.92					0.3331	0.8899	0.8379	0.9961	3.0023e-06	1.0336e-05	2.7686e-07	1.007e-06	0.4067	0.9695	5.8889e-10	1.4144e-09	0.587	0.9856		1.4977	0.7785	1.3748	0.773		100	100	100	100		Nucleotide	Purine Metabolism, Guanine containing	100001456	578-76-7	2175	166.072
	3741			N2,N2-dimethylguanosine	LC/MS pos early	35137		HMDB04824	92919		1.42	0.99	1.21	1.74					0.0059	0.5943	0.9214	0.9961	0.141	0.0956	6.1762e-05	0.0001	0.0529	0.9695	0.0001	0.0001	0.039	0.9856		1.1466	0.6586	0.8055	0.6656		90	10	50	20		Nucleotide	Purine Metabolism, Guanine containing	100001412	2140-67-2	2210	312.13
	3753		Pyrimidine Metabolism, Orotate containing	dihydroorotate	LC/MS polar	601	C00337	HMDB03349	648		0.85	1	0.95	0.8					0.474	0.9016	0.9464	0.9961	0.5969	0.293	0.242	0.1212	0.5793	0.9782	0.231	0.0699	0.6456	0.9856		0.8135	1.0114	0.9588	1.0119		50	90	70	80		Nucleotide	Pyrimidine Metabolism, Orotate containing	923	155-54-4	1910	157.025
	3754			orotate	LC/MS polar	1505	C00295	HMDB00226	967		0.95	0.95	0.45	0.45					0.7875	0.9367	0.667	0.9961	1.8454e-08	1.1932e-07	3.0069e-08	1.3124e-07	0.621	0.9783	5.361e-12	1.8564e-11	0.9094	0.9936		0.6034	1.3438	0.6344	1.4106		100	100	100	100		Nucleotide	Pyrimidine Metabolism, Orotate containing	445	50887-69-9	1638.1	155.01
	3756			orotidine	LC/MS polar	35172		HMDB00788	92751		0.92	0.9	0.9	0.91					0.5853	0.9118	0.4517	0.9961	0.3659	0.2034	0.4851	0.2073	0.3599	0.9695	0.2592	0.0767	0.8826	0.9936		0.895	0.9787	0.9758	1.0851		100	100	100	100		Nucleotide	Pyrimidine Metabolism, Orotate containing	100001416	314-50-1	2250	287.052
	3766		Pyrimidine Metabolism, Uracil containing	uridine	LC/MS neg	606	C00299	HMDB00296	6029		0.98	0.95	1.02	1.06					0.7947	0.9367	0.7924	0.9961	0.5165	0.2639	0.8989	0.318	0.9983	0.9961	0.5831	0.1526	0.7114	0.9856		1.134	1.0738	1.1546	1.1326		100	100	100	100		Nucleotide	Pyrimidine Metabolism, Uracil containing	535	58-96-8	1457.6	243.062
	3767			uracil	LC/MS pos early	605	C00106	HMDB00300	1174		0.93	0.9	1.5	1.56					0.8278	0.9367	0.7927	0.9961	0.2915	0.1691	0.2718	0.1327	0.7342	0.988	0.1308	0.0431	0.9744	0.9946		1.3974	0.8975	1.4951	0.9986		100	100	100	100		Nucleotide	Pyrimidine Metabolism, Uracil containing	825	66-22-8	827	113.035
	3768			pseudouridine	LC/MS neg	33442	C02067	HMDB00767	15047		1.06	1.02	0.99	1.04					0.2525	0.8899	0.7342	0.9961	0.8177	0.368	0.5598	0.2275	0.2943	0.9695	0.8025	0.1968	0.5653	0.9856		1.0521	1.0137	0.9879	0.9931		100	100	100	100		Nucleotide	Pyrimidine Metabolism, Uracil containing	821	1445-07-4	1100	243.062
	3769			5,6-dihydrouridine	LC/MS neg	61833			94312		0.98	1.06	0.89	0.82					0.8319	0.9367	0.6694	0.9961	0.193	0.1215	0.0565	0.037	0.8791	0.988	0.0254	0.0106	0.6514	0.9856		0.8998	1.0926	0.9144	1.033		100	100	100	100		Nucleotide	Pyrimidine Metabolism, Uracil containing	100001425	5627-05-04	1119	245.078
	3771			5-methyluridine (ribothymidine)	LC/MS neg	35136		HMDB00884	445408		1.11	0.96	0.86	1					0.299	0.8899	0.726	0.9961	0.131	0.0905	0.8909	0.3156	0.6233	0.9783	0.2417	0.0723	0.3264	0.9856		1.0182	1.0174	0.9152	1.0626		80	100	70	90		Nucleotide	Pyrimidine Metabolism, Uracil containing	100001446	1463-10-1	1778.1	257.078
	3782			2'-deoxyuridine	LC/MS polar	1412	C00526	HMDB00012	13712		1.06	0.84	1.39	1.76					0.7187	0.9367	0.4687	0.9961	0.0457	0.0392	0.0032	0.0035	0.7955	0.988	0.0007	0.0005	0.4437	0.9856		1.5847	0.8981	1.4968	1.0745		100	100	100	100		Nucleotide	Pyrimidine Metabolism, Uracil containing	536	951-78-0	1100	273.073
	3784			3-ureidoisobutyrate	LC/MS pos early	57549	C05100	HMDB02031	160663		1.36	1.15	2.05	2.43					0.072	0.8661	0.633	0.9961	0.0002	0.0005	3.7643e-06	9.8977e-06	0.1074	0.9695	7.2378e-08	1.0265e-07	0.3385	0.9856		1.8137	0.7461	1.334	0.6512		100	100	100	100		Nucleotide	Pyrimidine Metabolism, Uracil containing	100001531	2905-86-4	1207	147.076
	3785			3-ureidopropionate	LC/MS polar	3155	C02642	HMDB00026	111		1.2	1.15	2.04	2.13					0.3894	0.9003	0.4764	0.9961	0.0004	0.0008	0.0003	0.0004	0.268	0.9695	2.5046e-06	2.7628e-06	0.9152	0.9936		1.8715	0.8784	1.5652	0.7659		100	100	100	100		Nucleotide	Pyrimidine Metabolism, Uracil containing	1053	462-88-4	2230	131.046
	3786			beta-alanine	LC/MS pos early	55	C00099	HMDB00056	239		1.04	1.05	0.89	0.88					0.8064	0.9367	0.5642	0.9961	0.2085	0.1298	0.1149	0.0669	0.5615	0.9782	0.0479	0.0185	0.814	0.991		0.9641	1.0947	0.9243	1.0397		100	100	100	100		Nucleotide	Pyrimidine Metabolism, Uracil containing	244	56-41-7;107-95-9	1905	90.055
	3787			N-acetyl-beta-alanine	LC/MS polar	37432	C01073		76406		1	1.04	1.63	1.57					0.8897	0.9367	0.5412	0.9961	1.3644e-05	4.0539e-05	5.8137e-05	0.0001	0.596	0.9782	6.4267e-08	9.3826e-08	0.7377	0.9856		1.3192	0.8414	1.3196	0.8081		100	100	100	100		Nucleotide	Pyrimidine Metabolism, Uracil containing	100002102	3025-95-4	1750	130.051
	3797		Pyrimidine Metabolism, Cytidine containing	cytidine	LC/MS pos early	514	C00475	HMDB00089	6175		1.11	0.88	1.03	1.29					0.387	0.9003	0.4542	0.9961	0.9595	0.4038	0.1226	0.07	0.9333	0.988	0.2865	0.0832	0.256	0.9856		1.2239	0.9477	1.1045	1.0775		100	100	100	100		Nucleotide	Pyrimidine Metabolism, Cytidine containing	827	65-46-3	2124	244.093
	3798			cytosine	LC/MS pos early	573	C00380	HMDB00630	597		1.19	1.68	2.94	2.08					0.3372	0.8899	0.1408	0.9961	0.0009	0.0016	0.004	0.0043	0.0882	0.9695	3.3901e-05	2.9696e-05	0.7083	0.9856		1.5817	0.7597	1.3297	0.4528		100	60	90	50		Nucleotide	Pyrimidine Metabolism, Cytidine containing	881	71-30-7	2060	112.051
	3800			5-methylcytidine	LC/MS pos early	22119		HMDB00982	92918		1.31	0.83	0.92	1.45					0.0059	0.5943	0.0516	0.9961	0.3336	0.1893	0.0003	0.0005	0.5211	0.9782	0.0419	0.0163	0.0013	0.8152		1.2034	0.828	0.9187	0.9972		100	90	100	100		Nucleotide	Pyrimidine Metabolism, Cytidine containing	100000763	2140-61-6	2227	258.108
	3807			2'-deoxycytidine	LC/MS pos early	15949	C00881	HMDB00014	13711		1.15	1.02	1.22	1.38					0.0892	0.8661	0.8421	0.9961	0.0212	0.0211	0.0003	0.0005	0.177	0.9695	6.8083e-05	5.5101e-05	0.2816	0.9856		1.2913	0.9376	1.1184	0.9201		100	100	100	100		Nucleotide	Pyrimidine Metabolism, Cytidine containing	100000125	951-77-9	2193	228.098
	3808			2'-O-methylcytidine	LC/MS pos early	57554			150971		1.19	0.88	2.01	2.71					0.2507	0.8899	0.6227	0.9961	0.0023	0.0035	1.7685e-05	3.7838e-05	0.6379	0.979	1.2128e-06	1.4109e-06	0.2471	0.9856		1.4762	0.5444	1.2392	0.6168		100	80	90	70		Nucleotide	Pyrimidine Metabolism, Cytidine containing	100010895	2140-72-9	2411	258.108
	3809			5-methyl-2'-deoxycytidine	LC/MS pos early	38159	C03592	HMDB02224	440055		1.27	1.13	1.48	1.66					0.1426	0.8661	0.746	0.9961	0.0432	0.0379	0.0024	0.0027	0.205	0.9695	0.0005	0.0004	0.4124	0.9856		1.5602	0.9373	1.2307	0.8319		100	70	100	100		Nucleotide	Pyrimidine Metabolism, Cytidine containing	100002300	838-07-3	2303	242.114
	3818		Pyrimidine Metabolism, Thymine containing	thymidine	LC/MS polar	2183	C00214	HMDB00273	5789		1.12	0.86	1.49	1.94					0.4439	0.9016	0.6302	0.9961	0.0372	0.0337	0.0016	0.0019	0.8395	0.988	0.0003	0.0002	0.3789	0.9856		1.5901	0.8176	1.4171	0.9497		100	100	100	100		Nucleotide	Pyrimidine Metabolism, Thymine containing	872	50-89-5	1060	241.083
	3820			5,6-dihydrothymine	LC/MS pos early	1418	C00906	HMDB00079	93556		1.29	1.17	2.32	2.55					0.9168	0.9443	0.5008	0.9961	0.0007	0.0012	0.0034	0.0037	0.5821	0.9782	2.3975e-05	2.1903e-05	0.6867	0.9856		1.479	0.58	1.1492	0.4951		80	70	100	60		Nucleotide	Pyrimidine Metabolism, Thymine containing	158	696-04-8	1280	129.066
	3840	Cofactors and Vitamins	Nicotinate and Nicotinamide Metabolism	quinolinate	LC/MS polar	1899	C03722	HMDB00232	1066		0.99	0.83	0.53	0.63					0.8736	0.9367	0.4883	0.9961	0.0366	0.0333	0.1985	0.1031	0.7049	0.988	0.0188	0.0081	0.5467	0.9856		0.7413	1.1716	0.749	1.4103		60	80	30	80		Cofactors and Vitamins	Nicotinate and Nicotinamide Metabolism	182	89-00-9	3000	166.015
	3844			nicotinamide	LC/MS pos early	594	C00153	HMDB01406	936		0.78	0.72	1.42	1.54					0.1773	0.8899	0.1081	0.9961	0.034	0.0315	0.0181	0.0148	0.0394	0.9695	0.0021	0.0012	0.8487	0.991		1.1185	0.7276	1.4364	1.009		100	100	100	100		Cofactors and Vitamins	Nicotinate and Nicotinamide Metabolism	432	98-92-0	1942	123.055
	3855			nicotinamide N-oxide	LC/MS pos early	39582		HMDB02730	72661		0.92	0.7	0.71	0.94					0.8394	0.9367	0.0643	0.9961	0.05	0.0422	0.7481	0.2772	0.1439	0.9695	0.105	0.0355	0.2359	0.9856		0.9045	0.9593	0.9836	1.3801		100	100	100	100		Cofactors and Vitamins	Nicotinate and Nicotinamide Metabolism	100002763	1986-81-8	877	139.05
	3856			1-methylnicotinamide	LC/MS pos early	27665	C02918	HMDB00699	10129985		0.83	0.61	2.39	3.25					0.4293	0.9016	0.0665	0.9961	0.0005	0.001	2.0224e-05	4.2438e-05	0.065	0.9695	4.2418e-07	5.4454e-07	0.4447	0.9856		1.5736	0.4839	1.8896	0.7894		100	100	100	100		Cofactors and Vitamins	Nicotinate and Nicotinamide Metabolism	55	1005-24-9	1940	137.071
	3861			trigonelline (N'-methylnicotinate)	LC/MS pos early	32401	C01004	HMDB00875	5570		0.92	1.13	1.81	1.47					0.1351	0.8661	0.5884	0.9961	0.018	0.0187	0.6884	0.2635	0.4917	0.9782	0.0489	0.0188	0.151	0.9856		1.4391	0.9787	1.5665	0.8642		100	100	100	100		Cofactors and Vitamins	Nicotinate and Nicotinamide Metabolism	100001092	535-83-1	1388	138.055
	3863			N1-Methyl-2-pyridone-5-carboxamide	LC/MS neg	40469	C05842	HMDB04193	69698		0.97	0.81	1.02	1.22					0.9375	0.9443	0.1229	0.9961	0.8564	0.3773	0.101	0.0602	0.2485	0.9695	0.1954	0.0604	0.2956	0.9856		1.0314	0.846	1.0623	1.0388		100	100	100	100		Cofactors and Vitamins	Nicotinate and Nicotinamide Metabolism	100001468	701-44-0	1668	151.051
	3864			N1-Methyl-4-pyridone-3-carboxamide	LC/MS pos early	57584	C05843	HMDB04194	440810		1.01	0.91	0.96	1.06					0.7379	0.9367	0.4799	0.9961	0.7098	0.3336	0.5034	0.2117	0.7915	0.988	0.8327	0.2021	0.4621	0.9856		1.022	0.9641	1.016	1.059		100	100	100	100		Cofactors and Vitamins	Nicotinate and Nicotinamide Metabolism	100001469	769-49-3	1260	153.066
	3872		Pantothenate and CoA Metabolism	pantothenate	LC/MS pos early	1508	C00864	HMDB00210	6613		1.01	1	1.71	1.72					0.8045	0.9367	0.904	0.9961	6.9347e-06	2.2419e-05	2.2167e-06	6.4504e-06	0.9284	0.988	4.1719e-09	7.7656e-09	0.7947	0.9887		1.3667	0.794	1.3562	0.7917		100	100	100	100		Cofactors and Vitamins	Pantothenate and CoA Metabolism	1024	137-08-6	1667	220.118
	3885		Ascorbate and Aldarate Metabolism	threonate	LC/MS polar	27738	C01620	HMDB00943	151152		1.14	1.21	0.63	0.59					0.4551	0.9016	0.2566	0.9961	0.0103	0.0122	0.0037	0.004	0.1857	0.9695	0.0002	0.0002	0.7802	0.9887		0.7755	1.3096	0.678	1.0847		100	100	100	100		Cofactors and Vitamins	Ascorbate and Aldarate Metabolism	100001022	70753-61-6	2384	135.03
	3888			oxalate (ethanedioate)	LC/MS neg	20694	C00209	HMDB02329	971		1.08	1.12	0.79	0.75					0.7695	0.9367	0.279	0.9961	0.0609	0.0498	0.0095	0.0086	0.3308	0.9695	0.0022	0.0012	0.5733	0.9856		0.8769	1.1631	0.8157	1.0344		100	100	100	100		Cofactors and Vitamins	Ascorbate and Aldarate Metabolism	100000841	144-62-7	603	88.988
	3889			gulonate*	LC/MS polar	46957	C00257	HMDB03290	9794176		1.26	1.07	1.03	1.21					0.6849	0.9367	0.5969	0.9961	0.8349	0.3718	0.9323	0.3235	0.5093	0.9782	0.8357	0.2024	0.9304	0.9936		1.3146	1.0894	1.046	1.0146		100	100	100	100		Cofactors and Vitamins	Ascorbate and Aldarate Metabolism	100001586	20246-53-1	2750	195.051
	3891		Tocopherol Metabolism	alpha-tocopherol	LC/MS pos late	1561	C02477	HMDB01893	14985		9.45	1.32	0.25	1.76					0.0384	0.8258	0.2171	0.9961	0.77	0.3545	0.5536	0.2263	0.0213	0.9695	0.8314	0.2021	0.532	0.9856		13.2669	7.528	1.4041	5.715		100	100	100	100		Cofactors and Vitamins	Tocopherol Metabolism	1105	59-02-9;10191-41-0	2522	430.378
	3935		Hemoglobin and Porphyrin Metabolism	heme	LC/MS neg	41754	C00032	HMDB03178	26945		0.64	0.62	0.79	0.82					0.0746	0.8661	0.2359	0.9961	0.9571	0.4034	0.4978	0.2101	0.0383	0.9695	0.6045	0.1574	0.6583	0.9856		0.813	0.9954	1.2608	1.6043		90	100	100	100		Cofactors and Vitamins	Hemoglobin and Porphyrin Metabolism	100001386	14875-96-8	5325	632.172
	3939			biliverdin	LC/MS pos late	2137	C00500	HMDB01008	5353439		1.59	2.18	1.04	0.76					0.1933	0.8899	0.0301	0.9961	0.6199	0.301	0.6684	0.2583	0.0158	0.9695	0.9617	0.2259	0.514	0.9856		0.9478	1.249	0.5962	0.5739		100	90	100	80		Cofactors and Vitamins	Hemoglobin and Porphyrin Metabolism	250	55482-27-4;55482-27-4	1016	583.255
	3948		Thiamine Metabolism	thiamin (Vitamin B1)	LC/MS pos early	5341	C00378	HMDB00235	1130		0.97	0.68	1.65	2.36					0.7101	0.9367	0.0675	0.9961	0.0112	0.0129	0.0002	0.0003	0.1188	0.9695	2.3735e-05	2.1818e-05	0.2927	0.9856		1.5744	0.6685	1.6198	0.9818		100	100	100	100		Cofactors and Vitamins	Thiamine Metabolism	873	59-43-8	3050	265.112
	3956		Vitamin A Metabolism	retinol (Vitamin A)	LC/MS pos late	1806	C00473	HMDB00305	445354		1.34	1.59	0.59	0.49					0.5315	0.9118	0.0545	0.9961	0.9285	0.3966	0.1568	0.0862	0.0722	0.9695	0.2845	0.0828	0.3442	0.9856		0.9992	2.0192	0.7472	1.2662		100	100	100	100		Cofactors and Vitamins	Vitamin A Metabolism	498	68-26-8	1636	269.226
	3958			carotene diol (1)	LC/MS pos late	57635					2.39	1.7	1.01	1.41					0.0405	0.8258	0.2479	0.9961	0.9122	0.3926	0.2952	0.1422	0.0253	0.9695	0.4122	0.1126	0.5055	0.9856		0.8126	0.5755	0.3403	0.3379		80	60	30	30		Cofactors and Vitamins	Vitamin A Metabolism	100015966		1720	568.428
	3975		Vitamin B6 Metabolism	pyridoxal	LC/MS pos early	1651	C00250	HMDB01545	1050		1.16	1.01	1.42	1.64					0.0814	0.8661	0.9415	0.9961	0.0014	0.0023	8.599e-06	1.9935e-05	0.1951	0.9695	4.9069e-07	6.1924e-07	0.2321	0.9856		1.4505	0.8856	1.2463	0.8758		100	100	100	100		Cofactors and Vitamins	Vitamin B6 Metabolism	491	65-22-5	2343	168.066
	3976			pyridoxate	LC/MS neg	31555	C00847	HMDB00017	6723		0.99	0.97	2.17	2.23					0.8836	0.9367	0.7581	0.9961	5.9428e-06	1.9449e-05	3.6017e-06	9.5857e-06	0.748	0.988	5.2234e-09	9.4858e-09	0.909	0.9936		1.7728	0.7959	1.7821	0.8229		100	100	100	100		Cofactors and Vitamins	Vitamin B6 Metabolism	100001121	82-82-6	2185	182.046
	3978	Xenobiotics	Benzoate Metabolism	hippurate	LC/MS neg	15753	C01586	HMDB00714	464		0.64	0.91	1.76	1.23					0.1475	0.8721	0.7692	0.9961	0.0406	0.0361	0.3536	0.1639	0.2172	0.9695	0.037	0.0147	0.4077	0.9856		1.0575	0.8576	1.6615	0.9444		100	100	100	100		Xenobiotics	Benzoate Metabolism	100000014	495-69-2	2106.9	178.051
	3986			4-hydroxyhippurate	LC/MS neg	35527		HMDB13678	151012		0.7	1.26	0.93	0.52					0.1291	0.8661	0.2563	0.9961	0.8823	0.3845	0.0149	0.0126	0.779	0.988	0.0971	0.0331	0.0636	0.9856		0.6425	1.2369	0.9181	0.9852		20	80	60	60		Xenobiotics	Benzoate Metabolism	100001423	2482-25-9	1475	194.046
	4010			catechol sulfate	LC/MS neg	35320		HMDB59724	3083879		0.57	1.02	1.52	0.84					0.0842	0.8661	0.7463	0.9961	0.1767	0.1137	0.4735	0.2042	0.312	0.9695	0.6467	0.1663	0.1458	0.9856		1.0612	1.2572	1.8761	1.2374		100	100	100	100		Xenobiotics	Benzoate Metabolism	100001605	4918-96-1	1906	188.986
	4016			4-ethylcatechol sulfate	LC/MS neg	63072					0.61	1.16	1.6	0.85					0.0258	0.8238	0.6051	0.9961	0.0269	0.0258	0.5927	0.2373	0.2102	0.9695	0.2193	0.0666	0.0516	0.9856		0.9296	1.0987	1.5143	0.9482		90	100	100	100		Xenobiotics	Benzoate Metabolism	100020536		3379	217.018
	4017			4-methylcatechol sulfate	LC/MS neg	46146					0.69	1.25	1.47	0.81					0.1115	0.8661	0.1913	0.9961	0.0686	0.055	0.2847	0.1378	0.8332	0.988	0.5791	0.1518	0.0432	0.9856		0.9813	1.212	1.4251	0.9681		100	100	100	100		Xenobiotics	Benzoate Metabolism	100004111		2665	203.002
	4032			4-vinylphenol sulfate	LC/MS neg	36098	C05627	HMDB62775	6426766		0.68	1.15	1.59	0.95					0.0197	0.7414	0.3801	0.9961	0.005	0.0067	0.7382	0.2751	0.2795	0.9695	0.0685	0.025	0.0241	0.9856		0.9744	1.0284	1.4265	0.8978		100	100	100	100		Xenobiotics	Benzoate Metabolism	100001755	2628-17-3	3320	199.007
	4054			p-cresol sulfate	LC/MS neg	36103		HMDB11635	4615423		1	1.04	1.12	1.07					0.5894	0.9118	0.6704	0.9961	0.784	0.3577	0.8733	0.313	0.4956	0.9782	0.7592	0.1894	0.9354	0.9936		1.1495	1.0783	1.1525	1.0336		100	100	100	100		Xenobiotics	Benzoate Metabolism	100001315	3233-57-7	2890	187.007
	4056			2-amino-p-cresol sulfate	LC/MS neg	37180					0.71	1.84	0.58	0.22					0.285	0.8899	0.005	0.9961	0.0383	0.0346	3.4535e-07	1.1963e-06	0.186	0.9695	8.7811e-07	1.0545e-06	0.0066	0.9856		0.4852	2.1573	0.6811	1.1721		80	100	70	100		Xenobiotics	Benzoate Metabolism	100001801		2320	202.018
	4062			phenylpropionylglycine	LC/MS neg	35434		HMDB00860	152323		0.39	0.55	1.2	0.86					0.2918	0.8899	0.2847	0.9961	0.6688	0.3178	0.6806	0.2614	0.1361	0.9695	0.5533	0.1461	0.9909	0.9971		1.0471	1.2151	2.6524	2.2043		100	90	100	90		Xenobiotics	Benzoate Metabolism	100001591	56613-60-6	2945	206.082
	4065			3-(3-hydroxyphenyl)propionate sulfate	LC/MS neg	45415			187488		0.71	0.54	0.49	0.64					0.4396	0.9016	0.4234	0.9961	0.9792	0.4086	0.9984	0.3404	0.268	0.9695	0.9864	0.2304	0.9842	0.9966		1.415	2.2235	2.0032	4.1068		90	100	100	100		Xenobiotics	Benzoate Metabolism	100005391	86321-32-6	1294	245.013
	4070			3-phenylpropionate (hydrocinnamate)	LC/MS neg	15749	C05629	HMDB00764	107		0.81	0.86	1.82	1.7					0.3602	0.9003	0.8824	0.9961	0.0199	0.0203	0.1059	0.0627	0.4518	0.9744	0.0064	0.0031	0.5857	0.9856		1.3696	0.8043	1.6942	0.9333		100	90	100	90		Xenobiotics	Benzoate Metabolism	100000010	501-52-0	2860	149.061
	4192		Food Component/Plant	2,3-dihydroxyisovalerate	LC/MS polar	38276	C04039	HMDB12141	677		0.75	1.06	0.27	0.2					0.3534	0.8922	0.9012	0.9961	1.5543e-08	1.0565e-07	6.7535e-10	4.2111e-09	0.5679	0.9782	4.54e-13	1.988e-12	0.4563	0.9856		0.3013	1.5442	0.4017	1.4612		70	100	70	100		Xenobiotics	Food Component/Plant	100002417	1756-18-9	1050	133.051
	4197			2,8-quinolinediol sulfate	LC/MS neg	48691					0.36	0.74	2.1	1.03					0.0004	0.2223	0.4929	0.9961	0.0255	0.0249	0.368	0.1684	0.0024	0.8654	0.3226	0.0919	0.0278	0.9856		0.8927	0.8693	2.484	1.1818		100	100	100	100		Xenobiotics	Food Component/Plant	100004321		2612	239.997
	4201			2-oxindole-3-acetate	LC/MS pos early	40479		HMDB35514	3080590		1.16	1.45	1.21	0.97					0.6369	0.9216	0.2037	0.9961	0.3972	0.214	0.9697	0.3328	0.2186	0.9695	0.5308	0.1409	0.5663	0.9856		1.218	1.2613	1.0463	0.8677		90	100	100	80		Xenobiotics	Food Component/Plant	100003109	2971-31-5	2378	192.066
	4204			3-formylindole	LC/MS pos early	62863	C08493	HMDB29737	10256		1.22	0.94	2.47	3.19					0.0286	0.8238	0.5954	0.9961	7.21e-13	1.0312e-11	1e-15	1.9e-14	0.2251	0.9695	0	0	0.054	0.9856		1.8348	0.5744	1.505	0.6103		100	100	100	100		Xenobiotics	Food Component/Plant	100020219		2736	146.06
	4226			gluconate	LC/MS polar	587	C00257	HMDB00625	10690		0.99	1.25	0.73	0.58					0.9484	0.9443	0.1772	0.9961	0.0742	0.0587	0.0023	0.0026	0.3601	0.9695	0.0009	0.0006	0.3149	0.9856		0.8267	1.4181	0.8355	1.137		90	100	100	100		Xenobiotics	Food Component/Plant	338	527-07-1	2922	195.051
	4272			cinnamate	LC/MS neg	12115	C00423	HMDB00930	444539		0.73	0.75	2.88	2.8					0.1106	0.8661	0.6436	0.9961	0.0006	0.001	0.0128	0.0111	0.1459	0.9695	6.2128e-05	5.1115e-05	0.4139	0.9856		1.7928	0.6394	2.4646	0.8553		90	70	100	60		Xenobiotics	Food Component/Plant	1259	140-10-3	2878	147.045
	4273			cinnamoylglycine	LC/MS neg	38637		HMDB11621	709625		0.79	0.68	0.81	0.94					0.4795	0.9016	0.5746	0.9961	0.696	0.3283	0.8073	0.2931	0.3711	0.9695	0.6538	0.1679	0.9172	0.9936		0.9449	1.0048	1.2033	1.481		100	90	100	100		Xenobiotics	Food Component/Plant	100002253	16534-24-0	3127	204.067
	4298			dihydroferulic acid sulfate	LC/MS neg	62857		HMDB41724	187489		0.87	0.91	2.83	2.71					0.4276	0.9016	0.7619	0.9961	0.0579	0.0481	0.0041	0.0044	0.7272	0.988	0.0011	0.0007	0.4386	0.9856		1.4806	0.5457	1.6948	0.5992		80	10	50	30		Xenobiotics	Food Component/Plant	100020272		1310	275.023
	4307			ergothioneine	LC/MS pos early	37459	C05570	HMDB03045	3032311		1.01	1.28	0.65	0.51					0.7048	0.9367	0.0871	0.9961	0.011	0.0127	2.5735e-05	5.249e-05	0.3366	0.9695	5.8548e-06	6.0129e-06	0.1388	0.9856		0.7595	1.4827	0.751	1.1604		100	100	100	100		Xenobiotics	Food Component/Plant	100002154	58511-63-0	850	230.096
	4309			erythritol	LC/MS polar	20699	C00503	HMDB02994	222285		0.88	1.12	0.71	0.55					0.2801	0.8899	0.3671	0.9961	0.0031	0.0045	8.6779e-06	1.9935e-05	0.8977	0.988	9.3588e-07	1.1061e-06	0.1638	0.9856		0.7119	1.2849	0.8117	1.1428		100	100	100	100		Xenobiotics	Food Component/Plant	100000846	149-32-6	1491	167.056
	4315			ferulic acid 4-sulfate	LC/MS neg	47114		HMDB29200	6305574		0.77	1.28	2.3	1.38					0.7317	0.9367	0.4401	0.9961	0.0825	0.0634	0.5134	0.2146	0.7601	0.988	0.0922	0.0321	0.4311	0.9856		1.176	0.8522	1.5351	0.6679		80	90	70	90		Xenobiotics	Food Component/Plant	100005389	86321-29-1	1200	273.007
	4342			histidine betaine (hercynine)*	LC/MS pos early	62278			3083620		0.67	0.88	0.68	0.52					0.2156	0.8899	0.9353	0.9961	0.278	0.1641	0.0286	0.0214	0.3489	0.9695	0.0221	0.0093	0.41	0.9856		0.8358	1.611	1.2477	1.8347		90	100	100	100		Xenobiotics	Food Component/Plant	100004059	534-30-5	2094	198.124
	4345			homostachydrine*	LC/MS pos early	33009	C08283	HMDB33433	441447		1.19	1	0.67	0.8					0.226	0.8899	0.9058	0.9961	0.0036	0.0051	0.0526	0.0353	0.3458	0.9695	0.0009	0.0006	0.4366	0.9856		0.955	1.1995	0.8003	1.1976		100	100	100	100		Xenobiotics	Food Component/Plant	100001550	1195-94-4	1750	158.118
	4348			indolin-2-one	LC/MS pos early	43374	C12312		321710		0.84	1.02	1.66	1.37					0.449	0.9016	0.8546	0.9961	0.0163	0.0175	0.1253	0.0712	0.6837	0.988	0.0065	0.0031	0.506	0.9856		1.0435	0.763	1.2493	0.7509		90	80	100	50		Xenobiotics	Food Component/Plant	100004318	59-48-3	2575	134.06
	4367			mannonate*	LC/MS polar	62864			3246006		0.75	1.04	1.07	0.77					0.1648	0.8763	0.7559	0.9961	0.7331	0.3421	0.0452	0.0314	0.4399	0.9744	0.0959	0.0329	0.2289	0.9856		0.9086	1.1749	1.2126	1.1333		100	100	100	100		Xenobiotics	Food Component/Plant	100003695	642-99-9	2736	195.051
	4371			methyl indole-3-acetate	LC/MS pos early	1584		HMDB29738	74706		0.8	0.58	2.18	2.99					0.1171	0.8661	0.1386	0.9961	0.0195	0.0201	0.0242	0.0187	0.0338	0.9695	0.0017	0.001	0.9491	0.9936		1.1398	0.3808	1.4257	0.6553		80	30	100	60		Xenobiotics	Food Component/Plant	1104	1912-33-0	3380	190.086
	4456			stachydrine	LC/MS pos early	34384	C10172	HMDB04827	115244		1.01	1.03	0.63	0.61					0.9083	0.9443	0.8357	0.9961	0.0016	0.0025	0.0006	0.0008	0.9479	0.9886	1.2167e-05	1.1615e-05	0.8196	0.991		0.7673	1.2524	0.762	1.2166		100	100	100	100		Xenobiotics	Food Component/Plant	100001296	4136-37-2	1440	144.102
	4481			ethyl alpha-glucopyranoside	LC/MS neg	63152			428040		1	0.62	0.51	0.83					0.8301	0.9367	0.1024	0.9961	0.0119	0.0136	0.2423	0.1212	0.1893	0.9695	0.0102	0.0047	0.3089	0.9856		0.7406	0.8918	0.7439	1.4496		70	90	100	100		Xenobiotics	Food Component/Plant	100015965	34625-23-5	1576	207.087
	4482			methyl glucopyranoside (alpha + beta)	LC/MS neg	46144					1.1	0.88	0.63	0.78					0.6406	0.9218	0.2974	0.9961	0.0032	0.0046	0.1122	0.0656	0.6808	0.988	0.0017	0.001	0.287	0.9856		0.7929	1.0102	0.7227	1.1455		80	90	80	100		Xenobiotics	Food Component/Plant	100005864		1070	193.072
	4510			pyrraline	LC/MS neg	48428		HMDB33143	122228		1.07	0.97	0.67	0.74					0.8094	0.9367	0.7427	0.9961	0.4218	0.2259	0.4733	0.2042	0.6873	0.988	0.2842	0.0828	0.9508	0.9936		0.8516	1.1581	0.7994	1.1924		60	80	80	80		Xenobiotics	Food Component/Plant	100001767	74509-14-1	2304	253.119
	4517			N-acetylpyrraline	LC/MS neg	48438					1.04	1.04	1	1					0.7288	0.9367	0.982	0.9961	0.9786	0.4086	0.6921	0.2641	0.8186	0.988	0.7648	0.1899	0.7939	0.9887		1.2185	1.2167	1.1731	1.1751		80	90	90	90		Xenobiotics	Food Component/Plant	100006120		2545	295.13
	4569			4-hydroxycinnamate	LC/MS polar	36770	C00811	HMDB02035	637542		0.84	1.07	1.13	0.89					0.6699	0.9339	0.7056	0.9961	0.8908	0.3857	0.9294	0.3235	0.5701	0.9782	0.8731	0.2082	0.9726	0.9943		1.111	1.2528	1.3248	1.1678		100	100	90	100		Xenobiotics	Food Component/Plant	100001675	501-98-4	1200	163.04
	4591			caffeic acid sulfate	LC/MS polar	53254		HMDB41708			0.86	1.48	0.94	0.55					0.4823	0.9016	0.4644	0.9961	0.4786	0.2488	0.0371	0.0266	0.9835	0.9961	0.049	0.0188	0.3123	0.9856		1.1808	2.1619	1.3751	1.462		90	100	90	100		Xenobiotics	Food Component/Plant	100009337		1307	258.992
	4593			tartronate (hydroxymalonate)	LC/MS neg	20693	C02287	HMDB35227	45		1.08	1.14	0.66	0.62					0.5446	0.9118	0.1334	0.9961	0.0014	0.0023	9.3949e-05	0.0002	0.1376	0.9695	2.6817e-06	2.9149e-06	0.5177	0.9856		0.7997	1.2808	0.7402	1.1208		90	100	100	100		Xenobiotics	Food Component/Plant	100000840	80-69-3	610	118.999
	5024		Drug - Topical Agents	salicylate	LC/MS polar	1515	C00805	HMDB01895	338		1.01	0.84	1.65	1.99					0.9307	0.9443	0.2514	0.9961	0.0013	0.0021	5.5306e-05	0.0001	0.3814	0.9695	1.7404e-06	1.9785e-06	0.4508	0.9856		1.4521	0.7282	1.442	0.8719		100	100	100	100		Xenobiotics	Drug - Topical Agents	501	69-72-7	802	137.024
	5026			2,6-dihydroxybenzoic acid	LC/MS polar	63042		HMDB13676	9338		0.58	0.83	0.38	0.27					0.1079	0.8661	0.8562	0.9961	0.0176	0.0184	0.0001	0.0002	0.3067	0.9695	2.6397e-05	2.368e-05	0.2036	0.9856		0.5513	2.0633	0.9431	2.4834		100	100	100	100		Xenobiotics	Drug - Topical Agents	100020837	303-07-1	729	153.019
	5103		Chemical	sulfate*	LC/MS neg	46960	C00059	HMDB01448	1118		1.02	0.95	0.73	0.78					0.877	0.9367	0.5294	0.9961	0.0002	0.0004	0.002	0.0024	0.7367	0.988	6.5902e-06	6.676e-06	0.5794	0.9856		0.8233	1.05	0.8094	1.1066		100	100	100	100		Xenobiotics	Chemical	100002528	14808-79-8	616	96.9601
	5123			3-acetylphenol sulfate	LC/MS neg	48693					1.01	0.82	0.27	0.34					0.9184	0.9443	0.4989	0.9961	0.2414	0.1448	0.085	0.0517	0.5816	0.9782	0.0433	0.0168	0.6842	0.9856		0.504	1.4886	0.4985	1.8223		30	90	20	40		Xenobiotics	Chemical	100004326		2477	215.002
	5125			2-aminophenol sulfate	LC/MS neg	43266		HMDB61116	181670		0.46	0.9	0.69	0.35					0.0252	0.8238	0.8333	0.9961	0.5761	0.2844	0.0036	0.004	0.142	0.9695	0.0135	0.006	0.08	0.9856		0.5667	1.6052	1.2248	1.7743		100	100	100	100		Xenobiotics	Chemical	100004322		1677	188.002
	5154			S-(3-hydroxypropyl)mercapturic acid (HPMA)	LC/MS neg	44552			3371179		0.91	1.05	0.35	0.31					0.551	0.9118	0.7168	0.9961	4.4106e-09	3.4389e-08	2.658e-10	1.8127e-09	0.8682	0.988	1.2e-13	6.18e-13	0.4982	0.9856		0.4547	1.4829	0.4985	1.4111		60	100	80	100		Xenobiotics	Chemical	100004568	23127-40-4	1576	220.065
	5169			dimethyl sulfone	LC/MS pos early	43424	C11142	HMDB04983	6213		1.28	1.67	0.41	0.32					0.5667	0.9118	0.4951	0.9961	0.016	0.0172	0.0122	0.0107	0.3761	0.9695	0.0008	0.0005	0.9379	0.9936		0.4944	1.5551	0.3854	0.9303		50	70	50	80		Xenobiotics	Chemical	100004284	67-71-0	832	95.0161
	5172			EDTA	LC/MS pos early	22163	C00284	HMDB15109	6049		1.01	0.89	1.29	1.46					0.9861	0.9486	0.3559	0.9961	0.0257	0.025	0.0023	0.0026	0.5205	0.9782	0.0003	0.0002	0.5048	0.9856		1.2186	0.8375	1.2114	0.9371		100	100	100	100		Xenobiotics	Chemical	100001002	60-00-4	875	293.098
	5181			iminodiacetate (IDA)	LC/MS pos early	21025	C19911	HMDB11753	8897		1.09	0.97	1.33	1.5					0.5249	0.9118	0.7032	0.9961	0.0208	0.0209	0.0015	0.0018	0.8563	0.988	0.0002	0.0001	0.4728	0.9856		1.2607	0.8407	1.1548	0.8699		100	100	100	100		Xenobiotics	Chemical	100000900	142-73-4	830	134.045
	5228			3-hydroxypyridine sulfate	LC/MS neg	48448					0.77	1.69	2.98	1.36					0.4393	0.9016	0.0628	0.9961	0.0003	0.0005	0.1861	0.0988	0.4263	0.9695	0.0005	0.0003	0.0641	0.9856		1.1223	0.8248	1.4596	0.4893		90	90	100	40		Xenobiotics	Chemical	100006098	1955-23-3	1595.5	173.987
	5239			6-hydroxyindole sulfate	LC/MS neg	48698					0.86	1.28	1.85	1.24					0.3916	0.9003	0.1466	0.9961	0.0018	0.0029	0.3188	0.1512	0.6654	0.9822	0.0038	0.002	0.1051	0.9856		1.2288	0.9905	1.4271	0.7714		90	100	100	90		Xenobiotics	Chemical	100006260		2498	212.002
	5242			4-acetamidobenzoate	LC/MS neg	57585	D03836		19266		0.55	0.87	0.97	0.62					0.0028	0.5663	0.7907	0.9961	0.769	0.3545	0.012	0.0105	0.0189	0.9695	0.1051	0.0355	0.0446	0.9856		0.5897	0.9484	1.0666	1.0963		20	80	90	70		Xenobiotics	Chemical	100009413	556-08-1	1403	178.051
	5243			thioproline	LC/MS pos early	53231			93176		1.18	1.15	1.14	1.17					0.1093	0.8661	0.261	0.9961	0.4363	0.2304	0.2062	0.1066	0.0568	0.9695	0.1511	0.0488	0.7258	0.9856		1.183	1.0128	1.0032	0.8835		100	100	100	100		Xenobiotics	Chemical	100009232	34592-47-4	1250	134.027
	5295	Partially Characterized Molecules	Partially Characterized Molecules	glucuronide of C10H18O2 (12)*	LC/MS neg	61892					1.01	0.82	11.61	14.39					0.6183	0.912	0.5397	0.9961	3e-15	6.5e-14	2e-15	4.1e-14	0.4329	0.9695	0	0	0.9348	0.9936		1.0804	0.0751	1.0678	0.092		100	0	100	20		Partially Characterized Molecules	Partially Characterized Molecules	100020019		4760	345.156
	5320			glycine conjugate of C10H14O2 (1)*	LC/MS neg	62146					1.17	0.97	1.93	2.31					0.1158	0.8661	0.9169	0.9961	2.8458e-05	7.6979e-05	1.469e-07	5.8288e-07	0.2939	0.9695	1.7366e-09	3.8031e-09	0.2328	0.9856		1.9122	0.8268	1.6339	0.8484		100	100	100	100		Partially Characterized Molecules	Partially Characterized Molecules	100020254		4335	222.114
	5325			pentose acid*	LC/MS polar	63264					1.15	1.14	1.46	1.48					0.7497	0.9367	0.9163	0.9961	0.6457	0.3093	0.5013	0.2112	0.7643	0.988	0.4243	0.1155	0.8797	0.9936		0.8483	0.5716	0.7355	0.503		50	30	30	50		Partially Characterized Molecules	Partially Characterized Molecules	100021467		2180	165.04
